# Supplementary material for: Methodological Aspects of μLC-MS/MS for Wide-Scale Proteomic Analysis of Anthracycline-Induced Cardiomyopathy
Source: ACS Omega. 2025 Mar 18;10(12):11980–93. doi: 10.1021/acsomega.4c09377 (PMC11966270; doi:10.1021/acsomega.4c09377)
Supplement: Supplementary file 1 — ao4c09377_si_001.xlsx [file ao4c09377_si_001.xlsx]

## Sheet: Table_micro
Channel	Sample	TMT labels from 10 plex	Sample name
1	24/19 LK2 (DAU)	127C	DAU1
2	65/18 LK1 (DAU)	128N	DAU2
3	69/16 LK5 (DAU)	128C	DAU3
4	30/19 LK6 (ctrl)	129N	CTRL1
5	39/18 LK1 (ctrl)	129C	CTRL2
6	73/18 LK1 (ctrl)	130N	CTRL3
GO	Description	List name	Number of proteins	LC
GOBP	Immune and defense response	micro_Imm_def_r_68	68	micro
GOCC	Extracellular matrix	micro_ECM_35	35	micro
GOBP	Cell junctions	micro_Cell_jun_135	135	micro
GOCC	NADH	micro_NADH_25	25	micro
GOBP	Ribonucleotide biosynthetic process	micrco_Ribo_21	21	micro
GOCC	Mitochondrion	micro_Mitoch_336	336	micro

## Sheet: 2D_micro_All_Proteins
DAU1	DAU2	DAU3	CTRL1	CTRL2	CTRL3	Peptide is razor	GOBP name	GOMF name	GOCC name	Peptides	Razor + unique peptides	Unique peptides	Sequence coverage [%]	Unique + razor sequence coverage [%]	Unique sequence coverage [%]	Mol. weight [kDa]	Q-value	Score	Intensity	MS/MS count	Intensity 1D_Micro_10ug_01	Intensity 1D_Micro_10ug_02	Intensity 1D_Nano_1ug_01	Intensity 1D_Nano_1ug_02	Intensity 1D_Nano_2ug_01	Intensity 1D_Nano_2ug_02	Intensity 2D_Micro_24x_01	Intensity 2D_Nano_24x_01	Intensity 2D_Nano_24x_02	Peptide counts (razor+unique)	Peptide counts (unique)	Oxidation (P) site positions	Oxidation (P) site IDs	Protein IDs	Majority protein IDs	Fasta headers	Gene name	GN_matched	stringId	annotation	id1_perseus	id2	log2FC	t.ord	t.mod	p.ord	p.mod	q.ord	q.mod
-3.09829	-2.65004	-2.9336	-2.63645	-2.53875	-2.60941	False;True	anatomical structure development;biological regulation;cell development;cellular developmental process;cellular process;circulatory system process;developmental process;glomerular mesangial cell development;mesangial cell development;multicellular organismal process;multi-organism process;muscle contraction;muscle system process;regulation of anatomical structure size;regulation of biological qua…	adenyl nucleotide binding;adenyl ribonucleotide binding;ATP binding;binding;nucleotide binding;purine nucleotide binding;purine ribonucleoside triphosphate binding;purine ribonucleotide binding;ribonucleotide binding;structural constituent of cytoskeleton;structural molecule activity	actin cytoskeleton;blood microparticle;cell part;cell periphery;contractile fiber;contractile fiber part;cytoplasmic part;cytoskeleton;extracellular membrane-bounded organelle;extracellular organelle;extracellular region part;extracellular space;extracellular vesicular exosome;intracellular non-membrane-bounded organelle;intracellular organelle;intracellular part;macromolecular complex;membrane-b…	32	1	1	81.4	2.9	2.9	42.009	0	6.3136	185720000	13	0	0	0	2843100	0	7132000	14615000	60787000	100340000	NaN	NaN	NaN	NaN	P62740;A0A5F9CU07;A0A0A0MQP7;G1SK59	P62740;A0A5F9CU07;A0A0A0MQP7;G1SK59	Actin, aortic smooth muscle OS=Oryctolagus cuniculus OX=9986 GN=ACTA2 PE=2 SV=1;Actin, aortic smooth muscle OS=Oryctolagus cuniculus OX=9986 GN=ACTA2 PE=3 SV=1;Actin, aortic smooth muscle OS=Oryctolagus cuniculus OX=9986 GN=ACTA2 PE=3 SV=1;Actin gamma 2, s	ACTA2;ACTB;ACTG2	ACTA2			0	0	-0.299109	-2.2304	-2.17566	0.0895713	0.0698282	0.0290356	0.0230452
2.47321	2.20282	2.7467	3.01349	2.98603	3.03638	True		acylphosphatase activity;catalytic activity;hydrolase activity;hydrolase activity, acting on acid anhydrides;hydrolase activity, acting on acid anhydrides, in phosphorus-containing anhydrides	cell part;cytoplasmic part;intracellular membrane-bounded organelle;intracellular organelle;intracellular part;membrane-bounded organelle;mitochondrion;organelle	7	7	7	61.6	61.6	61.6	10.992	0	38.571	3316000000	48	0	0	9800800	7215800	65106000	80431000	194550000	1488400000	1470500000	NaN	NaN	NaN	NaN	P00820;A0A0A0MQQ1;A0A5F9DDX9;A0A5F9DJG0;A0A5F9DE36	P00820;A0A0A0MQQ1;A0A5F9DDX9;A0A5F9DJG0	Acylphosphatase-2 OS=Oryctolagus cuniculus OX=9986 GN=ACYP2 PE=1 SV=2;Acylphosphatase OS=Oryctolagus cuniculus OX=9986 PE=3 SV=1;Acylphosphatase-like domain-containing protein OS=Oryctolagus cuniculus OX=9986 PE=3 SV=1;Acylphosphatase-like domain-containin	ACYP2	ACYP2			1	1	-0.537719	-3.41022	-3.52914	0.027022	0.0111966	0.0112818	0.00503764
-0.488297	-1.07154	-1.57945	0.15383	-1.36286	-0.411695	True	biological regulation;cellular metabolic process;cellular process;defense response;defense response to fungus;immune response;immune system process;inflammatory response;innate immune response;metabolic process;multi-organism process;positive regulation of biological process;positive regulation of cell communication;positive regulation of cellular process;positive regulation of I-kappaB kinase/NF…	binding;calcium ion binding;cation binding;ion binding;metal ion binding	cell part;cytoplasm;cytoskeleton;extracellular region;intracellular membrane-bounded organelle;intracellular non-membrane-bounded organelle;intracellular organelle;intracellular part;membrane;membrane-bounded organelle;non-membrane-bounded organelle;nucleus;organelle;plasma membrane	3	3	3	33.7	33.7	33.7	10.668	0	10.866	164170000	7	0	0	0	0	0	0	17064000	80090000	67014000	NaN	NaN	NaN	NaN	O77791;A0A0A0MQQ2	O77791;A0A0A0MQQ2	Protein S100-A12 OS=Oryctolagus cuniculus OX=9986 GN=S100A12 PE=1 SV=4;Protein S100 OS=Oryctolagus cuniculus OX=9986 GN=S100A12 PE=3 SV=2	LOC100008703;S100A12	S100A12			2	2	-0.506191	-0.931654	-1.15284	0.404255	0.290353	0.100812	0.0772808
-0.0785303	0.175622	0.0956635	-2.39872	-2.13721	-2.00632	True	amine transport;amino acid import;amino acid transport;aromatic amino acid transport;branched-chain aliphatic amino acid transport;carbohydrate metabolic process;carboxylic acid transport;establishment of localization;leucine import;leucine transport;metabolic process;neutral amino acid transport;nitrogen compound transport;organic acid transport;organic substance transport;primary metabolic proc…	active transmembrane transporter activity;amine transmembrane transporter activity;amino acid transmembrane transporter activity;binding;carboxylic acid transmembrane transporter activity;catalytic activity;cation binding;ion binding;neutral amino acid transmembrane transporter activity;organic acid transmembrane transporter activity;substrate-specific transmembrane transporter activity;substrate…	apical plasma membrane;cell part;cytoplasmic membrane-bounded vesicle;cytoplasmic part;cytoplasmic vesicle;integral to membrane;intracellular membrane-bounded organelle;intracellular organelle;intracellular organelle part;intracellular part;intrinsic to membrane;melanosome;membrane part;membrane-bounded organelle;membrane-bounded vesicle;nuclear part;nucleoplasm;organelle;organelle part;pigment g…	12	12	12	32	32	32	57.22	0	76.677	408810000	27	0	0	0	0	0	0	22022000	218890000	167900000	NaN	NaN	NaN	NaN	A0A5F9DHZ7;Q7YQK3;A0A140TAV7	A0A5F9DHZ7;Q7YQK3;A0A140TAV7	4F2 cell-surface antigen heavy chain OS=Oryctolagus cuniculus OX=9986 GN=SLC3A2 PE=4 SV=1;4F2 cell-surface antigen heavy chain OS=Oryctolagus cuniculus OX=9986 GN=SLC3A2 PE=1 SV=2;4F2 cell-surface antigen heavy chain OS=Oryctolagus cuniculus OX=9986 GN=SLC	SLC3A2	SLC3A2			5	5	2.245	16.3151	16.0782	8.26021e-05	2.12052e-06	0.00147424	0.000133743
3.87321	4.31152	4.14286	2.30245	2.83002	2.75953	True		binding;calcium ion binding;cation binding;ion binding;metal ion binding	cell part;cytoplasmic membrane-bounded vesicle;cytoplasmic part;cytoplasmic vesicle;endoplasmic reticulum lumen;endoplasmic reticulum part;extracellular region;intracellular membrane-bounded organelle;intracellular organelle;intracellular organelle lumen;intracellular organelle part;intracellular part;melanosome;membrane;membrane-bounded organelle;membrane-bounded vesicle;membrane-enclosed lumen;…	15	15	5	65.1	65.1	20	37.05	0	319.77	6121400000	157	1034200	2655300	81012000	55358000	248830000	191670000	516090000	2809800000	2214900000	NaN	NaN	182	8	A0A140TAW0;Q6XLQ7;A0A5F9CTM8	A0A140TAW0;Q6XLQ7;A0A5F9CTM8	Calumenin OS=Oryctolagus cuniculus OX=9986 GN=CALU PE=3 SV=1;Calumenin OS=Oryctolagus cuniculus OX=9986 GN=CALU PE=1 SV=2;Calumenin OS=Oryctolagus cuniculus OX=9986 GN=CALU PE=3 SV=1	CALU	CALU			6	6	1.47853	7.07769	7.90382	0.00210324	0.000159995	0.00284559	0.000437971
-0.720686	-0.583546	-0.820471	-0.814065	-1.15356	-0.799093	True	lipid metabolic process;metabolic process;primary metabolic process	catalytic activity;hydrolase activity;hydrolase activity, acting on carbon-nitrogen (but not peptide) bonds	cell part;cytoplasmic part;extracellular membrane-bounded organelle;extracellular organelle;extracellular region part;extracellular vesicular exosome;intracellular membrane-bounded organelle;intracellular organelle;intracellular part;lysosome;lytic vacuole;membrane-bounded organelle;membrane-bounded vesicle;organelle;vacuole;vesicle	10	10	10	32.6	32.6	32.6	36.155	0	30.368	411020000	27	0	0	761920	0	0	0	22966000	190160000	197140000	NaN	NaN	NaN	NaN	A0A5F9D9A6;G1T7U7;A0A494BI13;A0A5F9DEX1	A0A5F9D9A6;G1T7U7;A0A494BI13;A0A5F9DEX1	Ceramidase OS=Oryctolagus cuniculus OX=9986 GN=NAAA PE=3 SV=1;N-acylethanolamine-hydrolyzing acid amidase OS=Oryctolagus cuniculus OX=9986 GN=NAAA PE=1 SV=2;Ceramidase OS=Oryctolagus cuniculus OX=9986 GN=NAAA PE=3 SV=2;N-acylethanolamine-hydrolyzing acid a	NAAA	NAAA			8	8	0.214006	1.59013	1.55333	0.187012	0.168432	0.0533948	0.0489588
-0.21939	-0.158316	-0.59794	-1.4484	-1.53648	-1.67061	True			cell part;cytoplasmic part;endoplasmic reticulum part;intracellular organelle part;intracellular part;macromolecular complex;membrane part;oligosaccharyltransferase complex;organelle part;protein complex	1	1	1	15.2	15.2	15.2	8.9106	0	9.3215	14622000	2	0	0	0	0	0	0	10382000	0	4240300	NaN	NaN	NaN	NaN	A0A5F9CQL5;A0A5F9C0H9;A0A5F9DJL3;G1TT48	A0A5F9CQL5;A0A5F9C0H9;A0A5F9DJL3;G1TT48	Oligosaccharyltransferase complex subunit OS=Oryctolagus cuniculus OX=9986 PE=3 SV=1;Oligosaccharyltransferase complex subunit OS=Oryctolagus cuniculus OX=9986 GN=OSTC PE=3 SV=1;Oligosaccharyltransferase complex subunit OS=Oryctolagus cuniculus OX=9986 GN=	OSTC	OSTC			9	9	1.22661	8.07415	8.25173	0.00127823	0.000124219	0.00229421	0.000405683
-2.17169	-2.27967	-2.06752	-1.94839	-2.04663	-2.09285	True	biological regulation;cellular component organization;cellular component organization at cellular level;cellular component organization or biogenesis;cellular component organization or biogenesis at cellular level;cellular process;cellular response to stimulus;mitochondrial genome maintenance;mitochondrion organization;organelle organization;regulation of biological process;regulation of cellular…	adenyl nucleotide binding;adenyl ribonucleotide binding;ATP binding;binding;catalytic activity;kinase activity;nucleotide binding;phosphotransferase activity, alcohol group as acceptor;protein kinase activity;protein serine/threonine kinase activity;purine nucleotide binding;purine ribonucleoside triphosphate binding;purine ribonucleotide binding;ribonucleotide binding;transferase activity;transf…	cell part;cytoplasmic part;Golgi apparatus;intracellular membrane-bounded organelle;intracellular organelle;intracellular organelle part;intracellular part;membrane;membrane-bounded organelle;nuclear part;nucleoplasm;organelle;organelle part;plasma membrane	3	3	3	8.9	8.9	8.9	50.826	0	6.7975	86575000	8	0	0	0	0	0	0	6113000	54323000	26138000	NaN	NaN	NaN	NaN	A0A5F9D0D3;A0A5F9C0M2;G1TAH8;A0A5F9CLE8;A0A5F9D4W9	A0A5F9D0D3;A0A5F9C0M2;G1TAH8;A0A5F9CLE8;A0A5F9D4W9	Non-specific serine/threonine protein kinase OS=Oryctolagus cuniculus OX=9986 GN=AKT3 PE=3 SV=1;Non-specific serine/threonine protein kinase OS=Oryctolagus cuniculus OX=9986 GN=AKT3 PE=3 SV=1;Non-specific serine/threonine protein kinase OS=Oryctolagus cuni	AKT3	AKT3			10	10	-0.14367	-1.92587	-1.36302	0.126415	0.219044	0.0383813	0.0608076
2.22877	2.17673	2.33967	1.68905	1.21057	1.77373	True				11	11	0	25	25	0	61.809	0	129.87	2158100000	75	0	0	16366000	13871000	78003000	68925000	146920000	1040100000	794000000	NaN	NaN	NaN	NaN	A0A5F9C0P4;A0A5F9CNP2	A0A5F9C0P4;A0A5F9CNP2	Carboxylic ester hydrolase OS=Oryctolagus cuniculus OX=9986 PE=3 SV=1;Carboxylic ester hydrolase OS=Oryctolagus cuniculus OX=9986 PE=3 SV=1					13	13	0.690604	3.79904	4.10173	0.0191194	0.00557102	0.00879874	0.00294888
-4.6587	-4.06774	-4.20705	-3.50808	-3.35763	-3.88038	True	anatomical structure formation involved in morphogenesis;axon guidance;biological adhesion;biological regulation;cell adhesion;cell projection organization;cell-cell adhesion;cellular component organization;cellular component organization at cellular level;cellular component organization or biogenesis;cellular component organization or biogenesis at cellular level;cellular macromolecule metabolic…	binding;cadherin binding;catalytic activity;cell adhesion molecule binding;hydrolase activity;hydrolase activity, acting on ester bonds;molecular transducer activity;phosphatase activity;phosphoprotein phosphatase activity;phosphoric ester hydrolase activity;protein binding;protein tyrosine phosphatase activity;receptor activity;signal transducer activity;signaling receptor activity;thiolester hy…	adherens junction;anchoring junction;cell junction;cell part;cell projection;cell-cell adherens junction;cell-cell junction;cytoplasmic part;intracellular part;lamellipodium;membrane;perinuclear region of cytoplasm	6	6	6	6.2	6.2	6.2	164.96	0	14.386	38179000	8	0	0	0	0	0	0	5503700	21118000	11558000	NaN	NaN	NaN	NaN	G1TB02;A0A5F9DGC2;A0A5F9C0R0;A0A5F9DK45;A0A5F9C1D7;A0A5F9CS01;A0A5F9CIN2;A0A5F9DC92;G1TH61;A0A5F9D6Q5	G1TB02;A0A5F9DGC2;A0A5F9C0R0;A0A5F9DK45;A0A5F9C1D7;A0A5F9CS01;A0A5F9CIN2;A0A5F9DC92	Protein-tyrosine-phosphatase OS=Oryctolagus cuniculus OX=9986 GN=PTPRM PE=3 SV=3;Protein-tyrosine-phosphatase OS=Oryctolagus cuniculus OX=9986 GN=PTPRM PE=3 SV=1;Protein-tyrosine-phosphatase OS=Oryctolagus cuniculus OX=9986 GN=PTPRM PE=3 SV=1;Protein-tyros	PTPRM;PTPRT	PTPRM			14	14	-0.72913	-3.08246	-3.52781	0.0368434	0.0112155	0.0142355	0.00504344
-2.58286	-2.26959	-2.55216	-2.66199	-2.65754	-2.68437	True	cellular component organization;cellular component organization or biogenesis;cellular membrane organization;cellular process;establishment of localization;establishment of localization in cell;establishment of protein localization;establishment of RNA localization;intracellular protein transport;intracellular transport;membrane organization;mRNA export from nucleus;mRNA transport;nuclear envelop…	structural constituent of nuclear pore;structural molecule activity	cell part;intracellular organelle part;intracellular part;macromolecular complex;membrane part;nuclear part;nuclear pore;organelle part;pore complex;protein complex	9	9	9	8.9	8.9	8.9	147.83	0	22.701	47941000	13	0	0	0	0	0	0	9047700	15322000	23572000	NaN	NaN	NaN	NaN	A0A5F9C0R6;G1SCR7;A0A5F9DQ66	A0A5F9C0R6;G1SCR7;A0A5F9DQ66	Nucleoporin 155 OS=Oryctolagus cuniculus OX=9986 GN=NUP155 PE=3 SV=1;Nucleoporin 155 OS=Oryctolagus cuniculus OX=9986 GN=NUP155 PE=3 SV=2;Nucleoporin 155 OS=Oryctolagus cuniculus OX=9986 GN=NUP155 PE=3 SV=1	NUP155	NUP155			15	15	0.199762	1.99666	1.69447	0.116561	0.138181	0.0358995	0.0412864
-1.90218	-3.04017	-3.22544	-1.42035	-1.40504	-1.39767	True	biological regulation;cellular component organization;cellular component organization at cellular level;cellular component organization or biogenesis;cellular component organization or biogenesis at cellular level;cellular process;extracellular matrix organization;extracellular structure organization;positive regulation of biological process;positive regulation of cell adhesion;positive regulatio…	binding;carbohydrate binding;glycosaminoglycan binding;heparin binding;pattern binding;polysaccharide binding	extracellular matrix;extracellular region part;extracellular space;interstitial matrix;proteinaceous extracellular matrix	8	8	8	4.6	4.6	4.6	188.69	0	20.526	118520000	13	0	0	0	0	0	0	5524800	51116000	61883000	NaN	NaN	NaN	NaN	A0A5F9CDX1;A0A5F9C0S1;A0A5F9DK57;A0A5F9D5C7;A0A5F9CB58;A0A5F9D0S4;A0A5F9CBZ1;G1SNQ7;A0A5F9DLR7	A0A5F9CDX1;A0A5F9C0S1;A0A5F9DK57;A0A5F9D5C7;A0A5F9CB58;A0A5F9D0S4;A0A5F9CBZ1;G1SNQ7;A0A5F9DLR7	ABI family member 3 binding protein OS=Oryctolagus cuniculus OX=9986 GN=ABI3BP PE=4 SV=1;ABI family member 3 binding protein OS=Oryctolagus cuniculus OX=9986 GN=ABI3BP PE=4 SV=1;ABI family member 3 binding protein OS=Oryctolagus cuniculus OX=9986 GN=ABI3BP	ABI3BP	ABI3BP			16	16	-1.31491	-3.17816	-3.87756	0.0335944	0.00727835	0.0132587	0.00355865
1.00904	0.466752	0.536817	1.5739	0.808316	1.697	True	anatomical structure development;biosynthetic process;bone development;cellular biosynthetic process;cellular metabolic process;cellular nitrogen compound biosynthetic process;cellular nitrogen compound metabolic process;cellular process;developmental process;metabolic process;nitrogen compound metabolic process;nucleobase-containing compound biosynthetic process;nucleobase-containing compound me…	binding;catalytic activity;cation binding;diphosphotransferase activity;ion binding;magnesium ion binding;metal ion binding;ribose phosphate diphosphokinase activity;transferase activity;transferase activity, transferring phosphorus-containing groups		15	15	12	54.7	54.7	45.5	40.768	0	83.776	868200000	52	0	0	0	0	0	0	87023000	406110000	375070000	NaN	NaN	NaN	NaN	A0A5F9C0T9;A0A5F9D8S8;G1TA95;A0A5F9CXJ1;A0A5F9CUN6	A0A5F9C0T9;A0A5F9D8S8;G1TA95;A0A5F9CXJ1;A0A5F9CUN6	Phosphoribosyl pyrophosphate synthetase associated protein 2 OS=Oryctolagus cuniculus OX=9986 GN=PRPSAP2 PE=3 SV=1;Phosphoribosyl pyrophosphate synthetase associated protein 2 OS=Oryctolagus cuniculus OX=9986 GN=PRPSAP2 PE=3 SV=1;Phosphoribosyl pyrophospha	PRPSAP2	PRPSAP2			18	18	-0.688868	-2.11307	-2.52746	0.102137	0.0425594	0.0321914	0.0150941
-0.913138	-0.917729	-1.01284	-0.297561	-0.345297	-0.442564	False;True	biological regulation;carbohydrate metabolic process;cellular carbohydrate metabolic process;cellular glucan metabolic process;cellular macromolecule metabolic process;cellular metabolic process;cellular polysaccharide metabolic process;cellular process;cellular response to stimulus;energy derivation by oxidation of organic compounds;energy reserve metabolic process;generation of precursor metabo…	adenyl nucleotide binding;adenyl ribonucleotide binding;ADP binding;ATP binding;binding;cAMP-dependent protein kinase inhibitor activity;cAMP-dependent protein kinase regulator activity;enzyme activator activity;enzyme inhibitor activity;enzyme regulator activity;kinase activator activity;kinase inhibitor activity;kinase regulator activity;nucleotide binding;phosphorylase kinase regulator activit…	AMP-activated protein kinase complex;cell part;extracellular region part;extracellular space;intracellular part;macromolecular complex;protein complex	12	10	10	47.7	42.2	42.2	35.29	0	46.097	330040000	24	0	0	0	0	0	0	24536000	172520000	132990000	NaN	NaN	NaN	NaN	A0A5F9C0U3;A0A5F9DNE4;A0A5F9DCP0;G1SR22	A0A5F9C0U3;A0A5F9DNE4;A0A5F9DCP0;G1SR22	Protein kinase AMP-activated non-catalytic subunit gamma 2 OS=Oryctolagus cuniculus OX=9986 GN=PRKAG2 PE=4 SV=1;Protein kinase AMP-activated non-catalytic subunit gamma 2 OS=Oryctolagus cuniculus OX=9986 GN=PRKAG2 PE=4 SV=1;Protein kinase AMP-activated non	PRKAG2	PRKAG2			19	19	-0.586095	-10.9283	-6.0375	0.000398177	0.000744313	0.00182005	0.000849643
-0.0937948	-0.112035	-0.206445	-0.47228	-0.401365	-0.513203	True				14	14	14	32.1	32.1	32.1	59.03	0	58.436	433660000	37	0	0	0	0	0	0	30536000	213840000	189280000	NaN	NaN	NaN	NaN	A0A5F9C0X9;A0A5F9CD14;A0A5F9CN69	A0A5F9C0X9;A0A5F9CD14;A0A5F9CN69	Apoptosis inhibitor 5 OS=Oryctolagus cuniculus OX=9986 GN=API5 PE=3 SV=1;Apoptosis inhibitor 5 OS=Oryctolagus cuniculus OX=9986 GN=API5 PE=3 SV=1;Apoptosis inhibitor 5 OS=Oryctolagus cuniculus OX=9986 GN=API5 PE=3 SV=1		API5			22	22	0.324858	6.79451	3.41419	0.00245057	0.0129585	0.00294287	0.00566466
-2.04427	-1.96668	-1.9222	-2.13105	-1.90316	-2.21102	True	biological regulation;cellular process;cellular response to stimulus;endosome to lysosome transport;endosome transport;establishment of localization;establishment of localization in cell;establishment of protein localization;intracellular protein transport;intracellular transport;lysosomal transport;protein transport;regulation of biological process;regulation of cellular process;response to stim…	binding;lipid binding;phosphatidylinositol binding;phosphatidylinositol-3-phosphate binding;phospholipid binding	cell part;cytoplasmic part;early endosome;endosome;immunological synapse;intracellular membrane-bounded organelle;intracellular organelle;intracellular organelle part;intracellular part;macromolecular complex;membrane part;membrane-bounded organelle;nuclear part;nucleoplasm;organelle;organelle part;plasma membrane part;protein complex;retromer complex;WASH complex	7	7	7	13.3	13.3	13.3	61.083	0	13.403	196050000	12	0	0	0	0	0	0	7126700	102280000	86638000	NaN	NaN	NaN	NaN	A0A5F9C0Z0;G1ST12;A0A5F9DUV7	A0A5F9C0Z0;G1ST12;A0A5F9DUV7	Sorting nexin 27 OS=Oryctolagus cuniculus OX=9986 GN=SNX27 PE=4 SV=1;Sorting nexin 27 OS=Oryctolagus cuniculus OX=9986 GN=SNX27 PE=4 SV=2;Sorting nexin 27 OS=Oryctolagus cuniculus OX=9986 GN=SNX27 PE=4 SV=1		SNX27			23	23	0.104025	1.052	0.887035	0.352151	0.407268	0.0901382	0.10268
-0.921034	-0.917344	-1.0377	-2.37741	-2.26374	-2.76204	True		binding;carbohydrate binding;mannose binding;monosaccharide binding;sugar binding;transporter activity	adherens junction;anchoring junction;cell junction;cell part;cell surface;cell-substrate adherens junction;cell-substrate junction;clathrin-coated vesicle;coated vesicle;cytoplasmic membrane-bounded vesicle;cytoplasmic part;cytoplasmic vesicle;endocytic vesicle;endosome;extracellular membrane-bounded organelle;extracellular organelle;extracellular region part;extracellular vesicular exosome;focal…	27	27	27	11.7	11.7	11.7	263.58	0	65.237	557800000	45	0	0	0	0	0	0	16653000	285600000	255540000	NaN	NaN	NaN	NaN	A0A5F9D742;A0A5F9CIB3;G1U018;A0A5F9D0L1;A0A5F9D104;A0A5F9C0Z7;A0A5F9C0Z2;A0A5F9CYC9;A0A5F9D650	A0A5F9D742;A0A5F9CIB3;G1U018;A0A5F9D0L1;A0A5F9D104;A0A5F9C0Z7;A0A5F9C0Z2;A0A5F9CYC9;A0A5F9D650	Insulin like growth factor 2 receptor OS=Oryctolagus cuniculus OX=9986 GN=IGF2R PE=4 SV=1;Insulin like growth factor 2 receptor OS=Oryctolagus cuniculus OX=9986 GN=IGF2R PE=4 SV=1;Insulin like growth factor 2 receptor OS=Oryctolagus cuniculus OX=9986 GN=IG	IGF2R	IGF2R			24	24	1.50904	9.68175	9.98109	0.000636888	3.98863e-05	0.00197258	0.000274405
0.77228	1.1028	1.06097	0.506993	0.579739	0.649603	True	catabolic process;cellular catabolic process;cellular macromolecule catabolic process;cellular macromolecule metabolic process;cellular metabolic process;cellular nitrogen compound metabolic process;cellular process;cellular response to stimulus;cellular response to stress;DNA metabolic process;DNA repair;macromolecule catabolic process;macromolecule metabolic process;metabolic process;modificati…	binding;damaged DNA binding;DNA binding;nucleic acid binding	cell part;intracellular membrane-bounded organelle;intracellular organelle;intracellular part;membrane-bounded organelle;nucleus;organelle	2	2	2	5.9	5.9	5.9	37.734	0	17.128	494510000	21	0	0	11429000	0	0	21352000	49306000	246660000	165770000	NaN	NaN	NaN	NaN	G1U2S7;A0A5F9CSQ3;A0A5F9C105;A0A5F9CW82;G1TGJ7	G1U2S7;A0A5F9CSQ3;A0A5F9C105;A0A5F9CW82;G1TGJ7	UV excision repair protein RAD23 OS=Oryctolagus cuniculus OX=9986 PE=3 SV=2;Uncharacterized protein OS=Oryctolagus cuniculus OX=9986 PE=3 SV=1;UV excision repair protein RAD23 OS=Oryctolagus cuniculus OX=9986 PE=3 SV=1;UV excision repair protein RAD23 OS=O	LOC100352960	LOC100352960			27	27	0.399906	3.57808	3.21678	0.0232074	0.0167318	0.0101194	0.00698556
-3.97818	-3.77324	-3.98654	-4.26986	-3.68536	-4.13307	True	amine metabolic process;amino acid activation;arginyl-tRNA aminoacylation;carboxylic acid metabolic process;cellular amine metabolic process;cellular amino acid metabolic process;cellular ketone metabolic process;cellular macromolecule metabolic process;cellular metabolic process;cellular nitrogen compound metabolic process;cellular process;macromolecule metabolic process;metabolic process;ncRNA …	adenyl nucleotide binding;adenyl ribonucleotide binding;aminoacyl-tRNA ligase activity;arginine-tRNA ligase activity;ATP binding;binding;catalytic activity;ligase activity;ligase activity, forming aminoacyl-tRNA and related compounds;ligase activity, forming carbon-oxygen bonds;nucleotide binding;purine nucleotide binding;purine ribonucleoside triphosphate binding;purine ribonucleotide binding;ri…	cell part;cytoplasmic part;intracellular membrane-bounded organelle;intracellular organelle;intracellular part;membrane-bounded organelle;mitochondrion;organelle	7	7	7	14.3	14.3	14.3	59.751	0	13.639	55989000	11	0	0	0	0	0	0	4874400	36188000	14927000	NaN	NaN	NaN	NaN	A0A5F9DAV7;A0A5F9C106;A0A5F9DJM0;G1SMP5	A0A5F9DAV7;A0A5F9C106;A0A5F9DJM0;G1SMP5	Arginyl-tRNA synthetase OS=Oryctolagus cuniculus OX=9986 GN=RARS2 PE=3 SV=1;Arginyl-tRNA synthetase OS=Oryctolagus cuniculus OX=9986 GN=RARS2 PE=3 SV=1;Arginyl-tRNA synthetase OS=Oryctolagus cuniculus OX=9986 GN=RARS2 PE=3 SV=1;Arginyl-tRNA synthetase OS=O	RARS2	RARS2			28	28	0.116773	0.615272	0.671793	0.571656	0.525295	0.134319	0.126842
1.83582	2.00749	1.91141	1.3493	1.39208	1.2613	True	biosynthetic process;cellular biosynthetic process;cellular macromolecule biosynthetic process;cellular macromolecule metabolic process;cellular metabolic process;cellular process;cellular protein metabolic process;macromolecule biosynthetic process;macromolecule metabolic process;metabolic process;primary metabolic process;protein metabolic process;translation	structural constituent of ribosome;structural molecule activity	cell part;cytoplasmic part;intracellular non-membrane-bounded organelle;intracellular organelle;intracellular part;macromolecular complex;non-membrane-bounded organelle;organelle;ribonucleoprotein complex;ribosome	5	5	5	36.4	36.4	36.4	16.273	0	245.88	3529900000	52	0	0	76179000	63663000	81369000	81286000	260610000	1630600000	1336200000	NaN	NaN	NaN	NaN	G1T1F0;G1TUG4;G1TLY4;G1U472;A0A5F9C107;G1TM25	G1T1F0;G1TUG4;G1TLY4;G1U472;A0A5F9C107	Uncharacterized protein OS=Oryctolagus cuniculus OX=9986 PE=1 SV=2;Uncharacterized protein OS=Oryctolagus cuniculus OX=9986 PE=3 SV=1;Uncharacterized protein OS=Oryctolagus cuniculus OX=9986 PE=3 SV=2;Uncharacterized protein OS=Oryctolagus cuniculus OX=998	LOC100351184	LOC100351184	9986.ENSOCUP00000009893	Small subunit ribosomal protein s14e; Uncharacterized protein; Belongs to the universal ribosomal protein uS11 family	29	29	0.584014	9.29272	5.81202	0.000746061	0.00091798	0.00198572	0.000948677
-0.695121	0.16394	-0.214283	-1.29587	-0.721721	-1.22281	True	biological regulation;cell cycle arrest;cell cycle process;cell migration;cell motility;cellular component movement;cellular process;endothelial cell migration;locomotion;macromolecule metabolic process;metabolic process;mitotic cell cycle arrest;negative regulation of biological process;negative regulation of cell cycle;negative regulation of cell proliferation;negative regulation of cell prolif…	catalytic activity;dipeptidyl-peptidase activity;endopeptidase activity;exopeptidase activity;hydrolase activity;peptidase activity;peptidase activity, acting on L-amino acid peptides;serine hydrolase activity;serine-type endopeptidase activity;serine-type peptidase activity	adherens junction;anchoring junction;apical part of cell;basal part of cell;cell junction;cell part;cell projection;cell projection membrane;cell projection part;cell surface;cell-substrate adherens junction;cell-substrate junction;extracellular region part;extracellular space;focal adhesion;invadopodium membrane;lamellipodium;membrane part;plasma membrane part	15	15	15	22.6	22.6	22.6	87.769	0	34.939	296390000	30	0	0	0	0	0	0	25731000	134010000	136650000	NaN	NaN	NaN	NaN	A0A5F9D2F3;A0A5F9C139;G1SN85;A0A5F9DDR5;A0A5F9D8X7	A0A5F9D2F3;A0A5F9C139;G1SN85;A0A5F9DDR5;A0A5F9D8X7	Fibroblast activation protein alpha OS=Oryctolagus cuniculus OX=9986 GN=FAP PE=4 SV=1;Fibroblast activation protein alpha OS=Oryctolagus cuniculus OX=9986 GN=FAP PE=4 SV=1;Fibroblast activation protein alpha OS=Oryctolagus cuniculus OX=9986 GN=FAP PE=4 SV=	FAP	FAP			31	31	0.831649	2.70748	3.21765	0.053677	0.0167128	0.0192493	0.0069811
0.94992	1.30189	1.33234	1.11477	1.25555	1.36143	True				6	6	6	30.5	30.5	30.5	22.834	0	46.453	1159700000	34	0	0	0	0	40793000	0	62088000	559910000	496870000	NaN	NaN	NaN	NaN	G1TYW1;A0A5F9D633;A0A5F9C150;A0A5F9C7N1;A0A5F9D284	G1TYW1;A0A5F9D633;A0A5F9C150;A0A5F9C7N1	TPD52 like 2 OS=Oryctolagus cuniculus OX=9986 GN=TPD52L2 PE=3 SV=3;TPD52 like 2 OS=Oryctolagus cuniculus OX=9986 GN=TPD52L2 PE=3 SV=1;TPD52 like 2 OS=Oryctolagus cuniculus OX=9986 GN=TPD52L2 PE=3 SV=1;TPD52 like 2 OS=Oryctolagus cuniculus OX=9986 GN=TPD52L	LOC100353074	TPD52L2			33	33	-0.0492023	-0.346508	-0.345614	0.746421	0.740751	0.16716	0.168615
5.04218	4.29147	4.85836	6.11881	5.62968	5.76006	True	ATP biosynthetic process;ATP metabolic process;ATP synthesis coupled proton transport;biosynthetic process;cation transport;cellular biosynthetic process;cellular metabolic process;cellular nitrogen compound biosynthetic process;cellular nitrogen compound metabolic process;cellular process;energy coupled proton transport, down electrochemical gradient;establishment of localization;heterocycle bio…	cation transmembrane transporter activity;hydrogen ion transmembrane transporter activity;hydrogen ion transporting ATP synthase activity, rotational mechanism;inorganic cation transmembrane transporter activity;ion transmembrane transporter activity;monovalent inorganic cation transmembrane transporter activity;substrate-specific transmembrane transporter activity;substrate-specific transporter …	cell part;cytoplasmic part;intracellular membrane-bounded organelle;intracellular organelle;intracellular part;membrane;membrane-bounded organelle;mitochondrion;organelle	14	14	14	64.5	64.5	64.5	25.715	0	323.31	110690000000	440	110560000	120610000	2289100000	1933800000	5049300000	3632300000	6149100000	49728000000	41681000000	NaN	NaN	NaN	NaN	A0A5F9C153;G1SKN2	A0A5F9C153;G1SKN2	ATP synthase peripheral stalk subunit OSCP OS=Oryctolagus cuniculus OX=9986 PE=3 SV=1;ATP synthase subunit O, mitochondrial OS=Oryctolagus cuniculus OX=9986 PE=3 SV=2	ATP5O	ATP5O			34	34	-1.10551	-4.10788	-4.79976	0.0147577	0.0025425	0.00741373	0.00170818
0.0511799	-0.466545	-0.0153213	0.492312	0.12636	-0.140856	True	cell death;cellular macromolecule metabolic process;cellular metabolic process;cellular process;cellular protein metabolic process;death;defense response;inflammatory response;macromolecule metabolic process;macromolecule modification;metabolic process;primary metabolic process;protein ADP-ribosylation;protein metabolic process;protein modification process;response to stimulus;response to stress;…	catalytic activity;NAD+ ADP-ribosyltransferase activity;transferase activity;transferase activity, transferring glycosyl groups;transferase activity, transferring pentosyl groups	cell part;cytoplasm;cytoskeletal part;extracellular membrane-bounded organelle;extracellular organelle;extracellular region part;extracellular vesicular exosome;intracellular organelle part;intracellular part;macromolecular complex;membrane;membrane-bounded organelle;membrane-bounded vesicle;microtubule;organelle;organelle part;protein complex;spindle microtubule;vesicle	4	4	4	2.1	2.1	2.1	189.37	0	6.0915	170970000	7	0	0	0	0	0	0	137500000	19257000	14214000	NaN	NaN	NaN	NaN	A0A5F9DL49;A0A5F9C161;A0A5F9D8N3;A0A5F9D5C3;G1T7L3;A0A5F9DE85;A0A5F9DBT9;A0A5F9DM56	A0A5F9DL49;A0A5F9C161;A0A5F9D8N3;A0A5F9D5C3;G1T7L3;A0A5F9DE85;A0A5F9DBT9;A0A5F9DM56	Poly [ADP-ribose] polymerase OS=Oryctolagus cuniculus OX=9986 GN=PARP4 PE=4 SV=1;Poly [ADP-ribose] polymerase OS=Oryctolagus cuniculus OX=9986 GN=PARP4 PE=4 SV=1;Poly [ADP-ribose] polymerase OS=Oryctolagus cuniculus OX=9986 GN=PARP4 PE=4 SV=1;Poly [ADP-rib	PARP4	PARP4			35	35	-0.302834	-1.235	-1.42227	0.284413	0.201968	0.0755332	0.0568318
2.49753	2.46263	2.73699	2.76339	2.99068	2.92324	True				42	42	42	34.3	34.3	34.3	153.87	0	323.31	2695400000	130	0	0	0	0	17145000	15216000	188750000	1190300000	1284000000	NaN	NaN	NaN	NaN	A0A5F9CN24;A0A5F9C166;A0A5F9DGF0;A0A5F9DCU6;G1TN29;A0A5F9DDF9;A0A5F9C5A1;A0A5F9CI44;A0A5F9DDJ2;A0A5F9C4Y0	A0A5F9CN24;A0A5F9C166;A0A5F9DGF0;A0A5F9DCU6;G1TN29;A0A5F9DDF9;A0A5F9C5A1;A0A5F9CI44;A0A5F9DDJ2;A0A5F9C4Y0	Pleckstrin homology like domain family B member 1 OS=Oryctolagus cuniculus OX=9986 GN=PHLDB1 PE=4 SV=1;Pleckstrin homology like domain family B member 1 OS=Oryctolagus cuniculus OX=9986 GN=PHLDB1 PE=4 SV=1;Pleckstrin homology like domain family B member 1	PHLDB1	PHLDB1			36	36	-0.326719	-2.98531	-2.65592	0.0405256	0.0356101	0.0153942	0.0129276
-3.10512	-3.31171	-3.31261	-3.55757	-3.29607	-3.74611	True			cell part;membrane	9	9	9	11	11	11	100.2	0	21.515	116420000	17	0	0	0	0	0	0	2513700	52042000	61864000	NaN	NaN	NaN	NaN	G1TER0;G1TI68;A0A5F9DAJ9;A0A5F9CTR8;A0A5F9C167	G1TER0;G1TI68;A0A5F9DAJ9;A0A5F9CTR8;A0A5F9C167	Exocyst complex component 1 OS=Oryctolagus cuniculus OX=9986 GN=EXOC1 PE=3 SV=2;Exocyst complex component 1 OS=Oryctolagus cuniculus OX=9986 GN=EXOC1 PE=3 SV=2;Exocyst complex component 1 OS=Oryctolagus cuniculus OX=9986 GN=EXOC1 PE=3 SV=1;Exocyst complex	EXOC1	EXOC1			37	37	0.290099	1.96531	1.98833	0.120817	0.0911095	0.0370188	0.0289395
-0.469782	-0.0699239	-0.0009408	0.0110154	0.392957	0.241571	True	biological regulation;cellular process;cellular response to stimulus;cellular response to stress;DNA damage response, signal transduction resulting in induction of apoptosis;induction of apoptosis;induction of apoptosis by intracellular signals;induction of apoptosis by oxidative stress;induction of programmed cell death;intracellular signal transduction;negative regulation of biological process;…		apoptosome;cell part;cytoplasmic part;cytosolic part;envelope;extracellular membrane-bounded organelle;extracellular organelle;extracellular region part;extracellular vesicular exosome;intracellular membrane-bounded organelle;intracellular organelle;intracellular organelle part;intracellular part;macromolecular complex;membrane;membrane-bounded organelle;membrane-bounded vesicle;mitochondrion;nuc…	40	40	40	30.6	30.6	30.6	156.61	0	102.41	677570000	70	0	0	0	0	0	0	37561000	346780000	293230000	NaN	NaN	NaN	NaN	A0A5F9D191;A0A5F9C169;G1T658;A0A5F9DB24;A0A5F9CZG7;A0A5F9C6I7;A0A5F9CQ12;A0A5F9D1B4;A0A5F9DGU6	A0A5F9D191;A0A5F9C169;G1T658;A0A5F9DB24;A0A5F9CZG7;A0A5F9C6I7;A0A5F9CQ12;A0A5F9D1B4;A0A5F9DGU6	Uveal autoantigen with coiled-coil domains and ankyrin repeats OS=Oryctolagus cuniculus OX=9986 GN=UACA PE=4 SV=1;Uveal autoantigen with coiled-coil domains and ankyrin repeats OS=Oryctolagus cuniculus OX=9986 GN=UACA PE=4 SV=1;Uveal autoantigen with coile	UACA	UACA			38	38	-0.395397	-2.1542	-2.33184	0.0975211	0.0559917	0.0310926	0.0189748
-2.41596	-2.16239	-2.60544	-1.70835	-2.02389	-2.08962	True				2	2	2	43	43	43	10.222	0	44.685	303900000	10	0	0	7516700	0	1439500	15598000	6707600	147460000	125170000	NaN	NaN	NaN	NaN	A0A5F9C189;A0A5F9DRN5;A0A5F9D8N5;A0A5F9CZ34	A0A5F9C189;A0A5F9DRN5;A0A5F9D8N5;A0A5F9CZ34	HIG1 domain-containing protein OS=Oryctolagus cuniculus OX=9986 PE=4 SV=1;HIG1 domain-containing protein OS=Oryctolagus cuniculus OX=9986 PE=4 SV=1;HIG1 domain-containing protein OS=Oryctolagus cuniculus OX=9986 PE=4 SV=1;HIG1 domain-containing protein OS=					39	39	-0.453977	-2.60723	-2.78155	0.0595931	0.0299643	0.0208418	0.0112647
-3.10256	-2.98406	-3.18792	-3.38571	-3.14725	-3.41186	True			cell part;intracellular organelle part;intracellular part;macromolecular complex;membrane part;nuclear part;nuclear pore;organelle part;pore complex;protein complex	5	5	5	13.3	13.3	13.3	50.832	0	10.846	40918000	9	0	0	0	0	0	0	3549300	15362000	22006000	NaN	NaN	NaN	NaN	A0A5F9C1A4;G1SJK9;A0A5F9CGE7;A0A5F9D826	A0A5F9C1A4;G1SJK9;A0A5F9CGE7;A0A5F9D826	Nucleoporin 54 OS=Oryctolagus cuniculus OX=9986 GN=NUP54 PE=4 SV=1;Nucleoporin 54 OS=Oryctolagus cuniculus OX=9986 GN=NUP54 PE=4 SV=2;Nucleoporin 54 OS=Oryctolagus cuniculus OX=9986 GN=NUP54 PE=4 SV=1;Nucleoporin 54 OS=Oryctolagus cuniculus OX=9986 GN=NUP5	NUP54	NUP54			41	41	0.22343	2.17212	1.87126	0.0955835	0.107595	0.0306036	0.0332033
-1.91018	-1.58382	-1.54128	-2.4248	-2.29726	-2.81592	True	alcohol metabolic process;carbohydrate metabolic process;cellular carbohydrate metabolic process;cellular metabolic process;cellular process;hexose metabolic process;mannose metabolic process;metabolic process;monosaccharide metabolic process;primary metabolic process;small molecule metabolic process	alpha-mannosidase activity;binding;carbohydrate binding;catalytic activity;cation binding;hydrolase activity;hydrolase activity, acting on glycosyl bonds;hydrolase activity, hydrolyzing O-glycosyl compounds;ion binding;mannosidase activity;metal ion binding;transition metal ion binding;zinc ion binding		9	9	4	11	11	4.8	112.81	0	24.621	282130000	19	0	0	0	0	0	0	23125000	163790000	95222000	NaN	NaN	NaN	NaN	G1T8S8;A0A5F9C1A5;A0A5F9DJ51;A0A5F9CX45;A0A5F9CAK6;A0A5F9C3T5;A0A5F9C9W1;A0A5F9DEB4;A0A5F9CPW8;A0A5F9DKD0;G1SMA6;A0A5F9DR50;G1T6Q6;A0A5F9CZC5;A0A5F9CU99;A0A5F9CGD8;A0A5F9CML3;A0A5F9DHN8;A0A5F9DDA5;A0A5F9D1G2;A0A5F9DLA9	G1T8S8;A0A5F9C1A5;A0A5F9DJ51;A0A5F9CX45;A0A5F9CAK6;A0A5F9C3T5;A0A5F9C9W1;A0A5F9DEB4;A0A5F9CPW8;A0A5F9DKD0;G1SMA6;A0A5F9DR50;G1T6Q6;A0A5F9CZC5;A0A5F9CU99;A0A5F9CGD8;A0A5F9CML3	Alpha-mannosidase OS=Oryctolagus cuniculus OX=9986 PE=3 SV=2;Alpha-mannosidase OS=Oryctolagus cuniculus OX=9986 PE=3 SV=1;Alpha-mannosidase OS=Oryctolagus cuniculus OX=9986 PE=3 SV=1;Alpha-mannosidase OS=Oryctolagus cuniculus OX=9986 PE=3 SV=1;Alpha-mannos	LOC100346772;LOC100348947;LOC100350701	LOC100346772			42	42	0.834235	4.28373	4.70716	0.0128097	0.00280989	0.00676543	0.00182129
2.59423	2.65259	2.76295	2.25008	2.35924	2.42199	False;True		binding;nucleic acid binding;nucleotide binding		15	13	13	47.3	40.8	40.8	46.723	0	181.64	1548300000	61	0	0	4793700	0	14860000	34461000	175660000	570600000	747960000	NaN	NaN	NaN	NaN	G1TMU2;A0A5F9C1B6;G1U3W7;A0A5F9CTS0	G1TMU2;A0A5F9C1B6	Uncharacterized protein OS=Oryctolagus cuniculus OX=9986 PE=4 SV=2;Uncharacterized protein OS=Oryctolagus cuniculus OX=9986 PE=4 SV=1	LOC100339686;LOC100345155	LOC100339686	9986.ENSOCUP00000018304	Heterogeneous nuclear ribonucleoprotein f/h; Uncharacterized protein	43	43	0.326149	4.62634	3.14756	0.00983416	0.0183248	0.0057612	0.00751345
-1.27016	-0.977729	-0.936168	-0.913117	-0.871023	-0.901233	False;True	anatomical structure morphogenesis;biological regulation;cation transport;cell morphogenesis;cell morphogenesis involved in differentiation;cell projection organization;cellular component morphogenesis;cellular component organization;cellular component organization at cellular level;cellular component organization or biogenesis;cellular component organization or biogenesis at cellular level;cellu…	binding;catalytic activity;GDP binding;GTP binding;GTPase activity;guanyl nucleotide binding;guanyl ribonucleotide binding;hydrolase activity;hydrolase activity, acting on acid anhydrides;hydrolase activity, acting on acid anhydrides, in phosphorus-containing anhydrides;nucleoside-triphosphatase activity;nucleotide binding;purine nucleotide binding;purine ribonucleoside triphosphate binding;purin…	cell part;cell projection;cell projection membrane;cell projection part;cytoplasmic membrane-bounded vesicle;cytoplasmic part;cytoplasmic vesicle;endocytic vesicle;endosomal part;endosome membrane;extracellular membrane-bounded organelle;extracellular organelle;extracellular region part;extracellular vesicular exosome;intracellular membrane-bounded organelle;intracellular organelle;intracellular …	10	1	1	40	7.6	7.6	29.918	0	57.851	141110000	11	0	0	3408700	1976500	7185300	0	18354000	57578000	52607000	NaN	NaN	NaN	NaN	G1TH86;A0A5F9C1B7;A0A5F9DLE4;A0A5S8HM23;P46629;G1SPC8;A0A5F9DRH3	G1TH86;A0A5F9C1B7;A0A5F9DLE4	RAB11B, member RAS oncogene family OS=Oryctolagus cuniculus OX=9986 GN=RAB11B PE=4 SV=3;RAB11B, member RAS oncogene family OS=Oryctolagus cuniculus OX=9986 GN=RAB11B PE=4 SV=1;Ras-related protein Rab-11A OS=Oryctolagus cuniculus OX=9986 GN=RAB11A PE=4 SV=1	RAB11B;RAB25	RAB11B			44	44	-0.166228	-1.57063	-1.37357	0.19136	0.215912	0.0543754	0.0600564
-3.6049	-3.16305	-2.804	-5.05433	-4.41602	-4.61798	True	biological regulation;cellular macromolecule metabolic process;cellular metabolic process;cellular process;cellular protein metabolic process;defense response;immune response;immune system process;innate immune response;macromolecule metabolic process;macromolecule modification;metabolic process;multi-organism process;primary metabolic process;protein metabolic process;protein modification by sma…	adenyl nucleotide binding;adenyl ribonucleotide binding;ATP binding;binding;catalytic activity;cation binding;DNA binding;hydrolase activity;hydrolase activity, acting on acid anhydrides;ion binding;metal ion binding;nucleic acid binding;nucleotide binding;purine nucleotide binding;purine ribonucleoside triphosphate binding;purine ribonucleotide binding;ribonucleoprotein binding;ribonucleotide bi…		9	9	9	10.5	10.5	10.5	110.62	0	25.606	82660000	12	0	0	0	0	0	0	1141500	55940000	25579000	NaN	NaN	NaN	NaN	A0A5F9DT86;A0A5F9D0I0;G1SIH5;A0A5F9C1B9	A0A5F9DT86;A0A5F9D0I0;G1SIH5;A0A5F9C1B9	RNA helicase OS=Oryctolagus cuniculus OX=9986 GN=IFIH1 PE=4 SV=1;RNA helicase OS=Oryctolagus cuniculus OX=9986 GN=IFIH1 PE=3 SV=1;RNA helicase OS=Oryctolagus cuniculus OX=9986 GN=IFIH1 PE=3 SV=2;RNA helicase OS=Oryctolagus cuniculus OX=9986 GN=IFIH1 PE=3 S	IFIH1	IFIH1			45	45	1.50546	5.04285	5.97312	0.00726748	0.000789777	0.00487198	0.000870645
-1.85532	-1.22834	-1.34071	-1.47483	-1.78185	-1.78851	True	biological regulation;cellular macromolecule metabolic process;cellular metabolic process;cellular process;cellular protein metabolic process;induction of apoptosis;induction of apoptosis by intracellular signals;induction of apoptosis by oxidative stress;induction of programmed cell death;macromolecule metabolic process;macromolecule modification;metabolic process;negative regulation of biologic…	adenyl nucleotide binding;adenyl ribonucleotide binding;ATP binding;binding;catalytic activity;kinase activity;nucleotide binding;phosphotransferase activity, alcohol group as acceptor;protein kinase activity;protein serine/threonine kinase activity;purine nucleotide binding;purine ribonucleoside triphosphate binding;purine ribonucleotide binding;ribonucleotide binding;transferase activity;transf…	cell part;cytoplasm;extracellular membrane-bounded organelle;extracellular organelle;extracellular region part;extracellular vesicular exosome;intracellular non-membrane-bounded organelle;intracellular organelle;intracellular organelle part;intracellular part;membrane-bounded organelle;membrane-bounded vesicle;non-membrane-bounded organelle;nuclear part;nucleolus;organelle;organelle part;vesicle	10	10	6	33.3	33.3	21.3	46.281	0	33.817	197980000	20	0	0	0	0	0	1129100	11389000	110120000	75339000	NaN	NaN	NaN	NaN	A0A5F9C1C8;G1U840;A0A5F9D2R7;A0A5F9CIN6;A0A5F9DPG4;A0A5F9DQG6;A0A5F9C1Z7;A0A5F9DA19;A0A5F9C310	A0A5F9C1C8;G1U840;A0A5F9D2R7;A0A5F9CIN6;A0A5F9DPG4;A0A5F9DQG6;A0A5F9C1Z7;A0A5F9DA19;A0A5F9C310	Serine/threonine kinase 24 OS=Oryctolagus cuniculus OX=9986 GN=STK24 PE=4 SV=1;Serine/threonine kinase 24 OS=Oryctolagus cuniculus OX=9986 GN=STK24 PE=4 SV=2;Serine/threonine kinase 24 OS=Oryctolagus cuniculus OX=9986 GN=STK24 PE=4 SV=1;Serine/threonine ki	STK24	STK24			46	46	0.206942	0.944953	1.06576	0.398189	0.325214	0.0995197	0.085166
-0.94211	-1.05062	-0.777179	-0.82254	-0.77371	-0.497513	True	amine catabolic process;amine metabolic process;carboxylic acid catabolic process;carboxylic acid metabolic process;catabolic process;cellular amine metabolic process;cellular amino acid catabolic process;cellular amino acid metabolic process;cellular catabolic process;cellular ketone metabolic process;cellular metabolic process;cellular nitrogen compound metabolic process;cellular process;glycin…	aminomethyltransferase activity;catalytic activity;methyltransferase activity;transaminase activity;transferase activity;transferase activity, transferring nitrogenous groups;transferase activity, transferring one-carbon groups	cell part;cytoplasmic part;intracellular membrane-bounded organelle;intracellular organelle;intracellular part;membrane-bounded organelle;mitochondrion;organelle	2	2	2	4	4	4	37.401	0.0087464	3.1507	70831000	2	0	0	0	0	0	0	14746000	0	56085000	NaN	NaN	NaN	NaN	A0A5F9DDW2;G1T555;A0A5F9C1D1;A0A5F9D4W6;A0A5F9CI14;A0A5F9DMF3;A0A5F9DGF4;A0A5F9CSR6	A0A5F9DDW2;G1T555;A0A5F9C1D1;A0A5F9D4W6;A0A5F9CI14;A0A5F9DMF3;A0A5F9DGF4;A0A5F9CSR6	Aminomethyltransferase OS=Oryctolagus cuniculus OX=9986 GN=AMT PE=3 SV=1;Aminomethyltransferase OS=Oryctolagus cuniculus OX=9986 GN=AMT PE=3 SV=2;Aminomethyltransferase OS=Oryctolagus cuniculus OX=9986 GN=AMT PE=3 SV=1;Aminomethyltransferase OS=Oryctolagus	AMT	AMT			47	47	-0.225383	-1.75148	-1.6796	0.154748	0.141105	0.0454761	0.0420263
2.08739	2.16209	2.11035	1.85621	2.12326	2.05512	True	bradykinin catabolic process;catabolic process;cellular catabolic process;cellular metabolic process;cellular process;metabolic process;peptide catabolic process;peptide metabolic process	aminopeptidase activity;binding;catalytic activity;cation binding;exopeptidase activity;hydrolase activity;ion binding;manganese ion binding;metal ion binding;metalloaminopeptidase activity;metalloexopeptidase activity;metallopeptidase activity;peptidase activity;peptidase activity, acting on L-amino acid peptides;transition metal ion binding	extracellular membrane-bounded organelle;extracellular organelle;extracellular region part;extracellular vesicular exosome;membrane-bounded organelle;membrane-bounded vesicle;organelle;vesicle	23	23	23	45.8	45.8	45.8	70.949	0	225.62	1743500000	88	0	0	6031500	1584100	9281100	15353000	136190000	734840000	840200000	NaN	NaN	NaN	NaN	G1SK52;A0A5F9C1E0;A0A5F9D0L7;A0A5F9C9M4	G1SK52;A0A5F9C1E0;A0A5F9D0L7;A0A5F9C9M4	X-prolyl aminopeptidase 1 OS=Oryctolagus cuniculus OX=9986 GN=XPNPEP1 PE=3 SV=3;X-prolyl aminopeptidase 1 OS=Oryctolagus cuniculus OX=9986 GN=XPNPEP1 PE=3 SV=1;X-prolyl aminopeptidase 1 OS=Oryctolagus cuniculus OX=9986 GN=XPNPEP1 PE=3 SV=1;X-prolyl aminope	XPNPEP1	XPNPEP1			48	48	0.108414	1.30459	0.99169	0.262029	0.357475	0.0706365	0.0919071
0.413074	-0.0934224	0.372426	0.993142	0.82931	0.5959	True	biosynthetic process;cellular biosynthetic process;cellular macromolecule biosynthetic process;cellular macromolecule metabolic process;cellular metabolic process;cellular process;cellular protein metabolic process;macromolecule biosynthetic process;macromolecule metabolic process;metabolic process;primary metabolic process;protein metabolic process;translation	structural constituent of ribosome;structural molecule activity	cell part;cytoplasmic part;intracellular non-membrane-bounded organelle;intracellular organelle;intracellular organelle part;intracellular part;macromolecular complex;mitochondrial part;mitochondrial ribosome;non-membrane-bounded organelle;organellar ribosome;organelle;organelle part;ribonucleoprotein complex;ribosome	8	8	8	49.4	49.4	49.4	20.617	0	46.837	365690000	27	0	0	0	0	0	0	63564000	142530000	159590000	NaN	NaN	NaN	NaN	G1TB33;A0A5F9CIB9;A0A5F9C1G1	G1TB33;A0A5F9CIB9;A0A5F9C1G1	Mitochondrial ribosomal protein L13 OS=Oryctolagus cuniculus OX=9986 GN=MRPL13 PE=3 SV=1;Mitochondrial ribosomal protein L13 OS=Oryctolagus cuniculus OX=9986 GN=MRPL13 PE=3 SV=1;Mitochondrial ribosomal protein L13 OS=Oryctolagus cuniculus OX=9986 GN=MRPL13	MRPL13	MRPL13			50	50	-0.575425	-2.88853	-3.19125	0.0446288	0.0173011	0.0165461	0.00717733
-2.71323	-2.89381	-2.92786	-3.0687	-2.91048	-3.02242	True	anatomical structure morphogenesis;anion transport;biological regulation;cation transport;cellular macromolecule metabolic process;cellular metabolic process;cellular process;cellular protein metabolic process;chemical homeostasis;chloride transport;developmental process;distal tubule morphogenesis;epithelial tube morphogenesis;establishment of localization;homeostatic process;inorganic anion tra…	adenyl nucleotide binding;adenyl ribonucleotide binding;ATP binding;binding;catalytic activity;channel inhibitor activity;channel regulator activity;chloride channel inhibitor activity;chloride channel regulator activity;ion channel inhibitor activity;kinase activity;nucleotide binding;phosphotransferase activity, alcohol group as acceptor;protein kinase activity;protein serine/threonine kinase a…	adherens junction;anchoring junction;cell junction;cell part;cell-cell junction;cytoplasm;intracellular part;occluding junction;tight junction	20	20	20	9.4	9.4	9.4	256.32	0	45.123	283510000	34	0	0	0	0	0	0	50636000	127170000	105700000	NaN	NaN	NaN	NaN	G1T5N9;A0A5F9C1G9;A0A5F9CWT1;A0A5F9D1R6;A0A5F9C6K1;A0A5F9CJW7;A0A5F9C7V8;G1TAK5;A0A5F9D8I2;G1T1M3	G1T5N9;A0A5F9C1G9;A0A5F9CWT1;A0A5F9D1R6;A0A5F9C6K1;A0A5F9CJW7;A0A5F9C7V8	Non-specific serine/threonine protein kinase OS=Oryctolagus cuniculus OX=9986 GN=WNK1 PE=3 SV=2;Non-specific serine/threonine protein kinase OS=Oryctolagus cuniculus OX=9986 GN=WNK1 PE=3 SV=1;Non-specific serine/threonine protein kinase OS=Oryctolagus cuni	WNK1;WNK3;WNK4	WNK1			51	51	0.155566	1.90897	1.433	0.128899	0.199009	0.0390075	0.0562049
-3.08499	-2.51764	-2.84163	-2.48709	-2.31413	-2.47349	True		binding;carbohydrate binding;G-protein coupled receptor activity;molecular transducer activity;receptor activity;signal transducer activity;signaling receptor activity;transmembrane signaling receptor activity	cell part;integral to membrane;intrinsic to membrane;membrane;membrane part;plasma membrane	3	3	3	4.1	4.1	4.1	126.15	0	9.1634	31093000	4	0	0	0	0	0	0	5008300	14138000	11947000	NaN	NaN	NaN	NaN	A0A5F9CUM1;A0A5F9C1Q3;A0A5F9D1Z5;G1T5U9;A0A5F9CL38;A0A5F9DW25;A0A5F9CJD1;A0A5F9C6S9;A0A5F9C1H7;A0A5F9DEJ5	A0A5F9CUM1;A0A5F9C1Q3;A0A5F9D1Z5;G1T5U9;A0A5F9CL38;A0A5F9DW25;A0A5F9CJD1;A0A5F9C6S9;A0A5F9C1H7;A0A5F9DEJ5	Adhesion G protein-coupled receptor L2 OS=Oryctolagus cuniculus OX=9986 GN=ADGRL2 PE=4 SV=1;Adhesion G protein-coupled receptor L2 OS=Oryctolagus cuniculus OX=9986 GN=ADGRL2 PE=4 SV=1;Adhesion G protein-coupled receptor L2 OS=Oryctolagus cuniculus OX=9986	LPHN2	ADGRL2			52	52	-0.38985	-2.24753	-2.39516	0.0878854	0.0512173	0.0285557	0.0176395
-3.48946	-3.27035	-3.95687	-4.74965	-4.38995	-4.60704	True		adenyl nucleotide binding;adenyl ribonucleotide binding;ATP binding;binding;nucleotide binding;purine nucleotide binding;purine ribonucleoside triphosphate binding;purine ribonucleotide binding;ribonucleotide binding	extracellular membrane-bounded organelle;extracellular organelle;extracellular region part;extracellular vesicular exosome;membrane-bounded organelle;membrane-bounded vesicle;organelle;vesicle	5	5	5	14.2	14.2	14.2	49.43	0	15.852	52712000	9	0	0	0	0	0	0	2826000	33350000	16536000	NaN	NaN	NaN	NaN	A0A5F9DR57;A0A5F9D0R6;A0A5F9CWU0;G1T4K9;A0A5F9C1I1	A0A5F9DR57;A0A5F9D0R6;A0A5F9CWU0;G1T4K9;A0A5F9C1I1	Heat shock 70 kDa protein 13 OS=Oryctolagus cuniculus OX=9986 GN=HSPA13 PE=3 SV=1;Heat shock 70 kDa protein 13 OS=Oryctolagus cuniculus OX=9986 GN=HSPA13 PE=3 SV=1;Heat shock 70 kDa protein 13 OS=Oryctolagus cuniculus OX=9986 GN=HSPA13 PE=3 SV=1;Heat shock	HSPA13	HSPA13			53	53	1.00999	4.43233	5.03797	0.0114014	0.00197655	0.00626378	0.0014554
-0.361653	-0.173185	-0.401657	-0.766108	-0.675585	-0.863545	False;True				64	6	6	41.6	5.2	5.2	209.12	0	59.108	424050000	18	0	0	0	0	16718000	0	30488000	197380000	179470000	6	6	NaN	NaN	A0A5F9C1I6	A0A5F9C1I6	Supervillin OS=Oryctolagus cuniculus OX=9986 GN=SVIL PE=3 SV=1		SVIL			54	54	0.456248	5.13071	4.06785	0.00683515	0.00579789	0.00473922	0.00302136
0.971685	1.48973	0.878154	1.61028	1.03115	0.944241	True				2	2	1	0.8	0.8	0.3	292.33	0.00091158	4.5131	373500000	5	0	0	0	0	0	0	55303000	160130000	158070000	NaN	NaN	NaN	NaN	A0A5F9C1J8;A0A5F9C7Z9;A0A5F9DQL9	A0A5F9C1J8;A0A5F9C7Z9;A0A5F9DQL9	Inositol 1,4,5-trisphosphate receptor type 3 OS=Oryctolagus cuniculus OX=9986 GN=ITPR3 PE=3 SV=1;Inositol 1,4,5-trisphosphate receptor type 3 OS=Oryctolagus cuniculus OX=9986 GN=ITPR3 PE=3 SV=1;Inositol 1,4,5-trisphosphate receptor type 3 OS=Oryctolagus cu		ITPR3			57	57	-0.0820357	-0.290272	-0.341455	0.786035	0.743733	0.174145	0.169172
-1.15226	-1.32323	-1.10872	-1.09097	-1.11818	-0.809115	True	biological regulation;cellular component organization;cellular component organization or biogenesis;cellular process;cellular response to stimulus;intracellular signal transduction;negative regulation of biological process;negative regulation of catalytic activity;negative regulation of cell communication;negative regulation of cell size;negative regulation of cellular process;negative regulation…		cell part;intracellular	8	8	8	19.7	19.7	19.7	52.04	0	21.294	225770000	24	0	0	0	0	0	0	31877000	104300000	89590000	NaN	NaN	NaN	NaN	G1STH6;A0A5F9C2J9;A0A5F9C1K1;A0A5F9DDJ3;A0A5F9C6T4	G1STH6;A0A5F9C2J9;A0A5F9C1K1;A0A5F9DDJ3;A0A5F9C6T4	DEP domain containing MTOR interacting protein OS=Oryctolagus cuniculus OX=9986 GN=DEPTOR PE=4 SV=3;DEP domain containing MTOR interacting protein OS=Oryctolagus cuniculus OX=9986 GN=DEPTOR PE=4 SV=1;DEP domain containing MTOR interacting protein OS=Orycto	DEPTOR	DEPTOR			58	58	-0.18865	-1.59172	-1.47173	0.186661	0.18865	0.0533129	0.0539094
-1.55777	-1.92836	-2.37462	-2.28323	-2.16059	-2.34454	False;True	cellular process;establishment of localization;establishment of localization in cell;establishment of protein localization;intracellular protein transport;intracellular transport;protein transport;transport;vesicle-mediated transport	structural molecule activity	cell part;COPI vesicle coat;cytoplasmic part;cytoplasmic vesicle part;Golgi apparatus part;intracellular organelle part;intracellular part;macromolecular complex;membrane coat;membrane part;organelle part;protein complex;vesicle coat	11	10	10	19.1	16.6	16.6	73.645	0	28.686	203160000	23	0	0	0	0	0	0	9374300	105230000	88555000	NaN	NaN	NaN	NaN	U3KMU0;A0A5F9C8X2;A0A5F9C1K7;A0A5F9C2H7;A0A5F9CSZ9;G1U541	U3KMU0;A0A5F9C8X2;A0A5F9C1K7;A0A5F9C2H7;A0A5F9CSZ9;G1U541	Coatomer protein complex subunit gamma 2 OS=Oryctolagus cuniculus OX=9986 GN=COPG2 PE=3 SV=2;Coatomer subunit gamma OS=Oryctolagus cuniculus OX=9986 GN=COPG2 PE=3 SV=1;Coatomer subunit gamma OS=Oryctolagus cuniculus OX=9986 GN=COPG2 PE=3 SV=1;Coatomer subu		COPG2			59	59	0.309204	1.27636	1.46687	0.270899	0.189921	0.0726424	0.0541992
-3.45715	-2.68831	-3.11678	-2.90798	-3.15462	-4.13704	True	anatomical structure development;behavior;biological adhesion;biological regulation;cell adhesion;cell differentiation;cell migration;cell motility;cell surface receptor linked signaling pathway;cellular component maintenance;cellular component maintenance at cellular level;cellular component movement;cellular component organization;cellular component organization at cellular level;cellular compo…		adherens junction;alpha3-beta1 integrin complex;anchoring junction;basolateral plasma membrane;cell junction;cell part;cell projection membrane;cell projection part;cell-substrate adherens junction;cell-substrate junction;excitatory synapse;external side of plasma membrane;extracellular membrane-bounded organelle;extracellular organelle;extracellular region part;extracellular vesicular exosome;fi…	6	6	6	7.5	7.5	7.5	111.16	0	11.071	26283000	6	0	0	0	0	0	0	2561400	8654000	15068000	NaN	NaN	NaN	NaN	A0A5F9DQN3;A0A5F9C1L4;A0A5F9C4Y9;A0A5F9DDZ0;G1SYB9	A0A5F9DQN3;A0A5F9C1L4;A0A5F9C4Y9;A0A5F9DDZ0;G1SYB9	Integrin subunit alpha 3 OS=Oryctolagus cuniculus OX=9986 GN=ITGA3 PE=3 SV=1;Integrin subunit alpha 3 OS=Oryctolagus cuniculus OX=9986 GN=ITGA3 PE=3 SV=1;Integrin subunit alpha 3 OS=Oryctolagus cuniculus OX=9986 GN=ITGA3 PE=3 SV=1;Integrin subunit alpha 3	ITGA3	ITGA3			60	60	0.31247	0.716111	0.876639	0.513506	0.412486	0.122943	0.103732
0.280297	-1.09349	0.0658937	0.0744262	0.413638	0.176322	False;True				15	6	0	72.8	33	0	25.394	0	17.08	291110000	13	0	0	6293600	0	0	0	41794000	132710000	110310000	NaN	NaN	NaN	NaN	A0A5F9DTV3;A0A5F9C1L7;A0A5F9CTG4;A0A5F9CW24;A0A5F9CN35	A0A5F9DTV3;A0A5F9C1L7;A0A5F9CTG4;A0A5F9CW24;A0A5F9CN35	Glutathione S-transferase kappa OS=Oryctolagus cuniculus OX=9986 PE=3 SV=1;DSBA domain-containing protein OS=Oryctolagus cuniculus OX=9986 PE=4 SV=1;Glutathione S-transferase kappa OS=Oryctolagus cuniculus OX=9986 PE=3 SV=1;DSBA domain-containing protein O					61	61	-0.470563	-1.07341	-1.3144	0.343529	0.234011	0.0883914	0.0643918
5.82957	5.41509	5.6959	6.83271	6.41513	6.75169	True	cellular process;cellular response to chemical stimulus;cellular response to hypoxia;cellular response to oxygen levels;cellular response to stimulus;cellular response to stress;response to chemical stimulus;response to hypoxia;response to oxygen levels;response to stimulus;response to stress	catalytic activity;transferase activity;transferase activity, transferring acyl groups;transferase activity, transferring acyl groups other than amino-acyl groups	cell part;cytoplasmic part;extracellular membrane-bounded organelle;extracellular organelle;extracellular region part;extracellular vesicular exosome;intracellular organelle part;intracellular part;membrane;membrane-bounded organelle;membrane-bounded vesicle;mitochondrial inner membrane;mitochondrial membrane;mitochondrial part;organelle;organelle inner membrane;organelle membrane;organelle part;…	26	26	26	84.4	84.4	84.4	41.077	0	323.31	124250000000	813	148090000	154730000	2056400000	1612700000	4365200000	4168200000	8958000000	53495000000	49297000000	NaN	NaN	NaN	NaN	G1TBU9;A0A5F9C1N1	G1TBU9;A0A5F9C1N1	Acetyl-CoA acyltransferase 2 OS=Oryctolagus cuniculus OX=9986 GN=ACAA2 PE=3 SV=2;Acetyl-CoA acyltransferase 2 OS=Oryctolagus cuniculus OX=9986 GN=ACAA2 PE=3 SV=1	ACAA2	ACAA2			62	62	-1.01965	-5.7669	-6.1792	0.00448723	0.000654336	0.00384892	0.000805644
-1.47882	-1.849	-1.67243	-1.41894	-0.723598	-1.48173	True	actin cytoskeleton organization;actin filament bundle assembly;actin filament organization;actin filament-based movement;actin filament-based process;cellular component assembly;cellular component assembly at cellular level;cellular component movement;cellular component organization;cellular component organization at cellular level;cellular component organization or biogenesis;cellular component …	adenyl nucleotide binding;adenyl ribonucleotide binding;ATP binding;binding;catalytic activity;hydrolase activity;hydrolase activity, acting on acid anhydrides;hydrolase activity, acting on acid anhydrides, in phosphorus-containing anhydrides;lipid binding;microfilament motor activity;motor activity;nucleoside-triphosphatase activity;nucleotide binding;phosphatidylinositol binding;phosphatidylino…	actin filament;brush border;cell part;cell periphery;cell projection;cytoplasm;cytoplasmic part;cytoskeletal part;early endosome;endosomal part;endosome;endosome membrane;extracellular membrane-bounded organelle;extracellular organelle;extracellular region part;extracellular vesicular exosome;filopodium;Golgi apparatus part;Golgi membrane;intracellular membrane-bounded organelle;intracellular org…	15	15	14	17.3	17.3	15.7	122.18	0	37.668	247670000	26	0	0	0	0	0	0	9241200	148820000	89610000	NaN	NaN	NaN	NaN	A0A5F9CU52;A0A5F9C1P7;G1T0J3;A0A5F9CLX2;U3KMP8	A0A5F9CU52;A0A5F9C1P7;G1T0J3;A0A5F9CLX2;U3KMP8	Myosin IB OS=Oryctolagus cuniculus OX=9986 GN=MYO1B PE=3 SV=1;Myosin IB OS=Oryctolagus cuniculus OX=9986 GN=MYO1B PE=3 SV=1;Myosin IB OS=Oryctolagus cuniculus OX=9986 GN=MYO1B PE=3 SV=2;Myosin IB OS=Oryctolagus cuniculus OX=9986 GN=MYO1B PE=3 SV=1;Myosin I	MYO1B	MYO1B			63	63	-0.458661	-1.72816	-2.01515	0.159024	0.0877019	0.0464868	0.0279516
0.0322676	-0.0397983	0.035253	-0.297129	-0.301725	-0.142776	True	biological regulation;cellular component organization;cellular component organization or biogenesis;cellular membrane organization;cellular process;endocytosis;establishment of localization;membrane invagination;membrane organization;regulation of biological process;regulation of cellular component organization;regulation of cellular metabolic process;regulation of cellular process;regulation of …		cell part;cytoplasm;extracellular membrane-bounded organelle;extracellular organelle;extracellular region part;extracellular vesicular exosome;intracellular part;membrane-bounded organelle;membrane-bounded vesicle;organelle;vesicle	4	4	4	10	10	10	38.47	0	13.469	342140000	12	0	0	0	0	0	0	28482000	195580000	118080000	NaN	NaN	NaN	NaN	A0A5F9DCB4;A0A5F9C1Q8;G1SEX5	A0A5F9DCB4;A0A5F9C1Q8;G1SEX5	SH3 domain containing GRB2 like 2, endophilin A1 OS=Oryctolagus cuniculus OX=9986 GN=SH3GL2 PE=3 SV=1;SH3 domain containing GRB2 like 2, endophilin A1 OS=Oryctolagus cuniculus OX=9986 GN=SH3GL2 PE=3 SV=1;SH3 domain containing GRB2 like 2, endophilin A1 OS=	SH3GL2	SH3GL2			66	66	0.256451	4.44386	2.60272	0.0113002	0.0383306	0.0062287	0.013785
-5.55142	-5.14132	-4.88002	-5.45662	-6.45092	-6.36675	True	catabolic process;cellular catabolic process;cellular macromolecule catabolic process;cellular macromolecule metabolic process;cellular metabolic process;cellular process;cellular protein metabolic process;macromolecule catabolic process;macromolecule metabolic process;macromolecule modification;metabolic process;modification-dependent macromolecule catabolic process;modification-dependent protei…	catalytic activity;cysteine-type peptidase activity;hydrolase activity;peptidase activity;peptidase activity, acting on L-amino acid peptides;small conjugating protein-specific protease activity;ubiquitin-specific protease activity	cell part;cytoplasm;intracellular part	12	12	12	11.9	11.9	11.9	129.63	0	29.779	162800000	20	0	0	0	0	0	0	3501200	91973000	67326000	NaN	NaN	NaN	NaN	A0A5F9C2Q2;A0A5F9C719;A0A5F9C1T2;G1SMF4;A0A5F9CKN7;A0A5F9CM85;A0A5F9DGE2	A0A5F9C2Q2;A0A5F9C719;A0A5F9C1T2;G1SMF4;A0A5F9CKN7;A0A5F9CM85	Ubiquitin specific peptidase 25 OS=Oryctolagus cuniculus OX=9986 GN=USP25 PE=4 SV=1;Ubiquitin specific peptidase 25 OS=Oryctolagus cuniculus OX=9986 GN=USP25 PE=4 SV=1;Ubiquitin specific peptidase 25 OS=Oryctolagus cuniculus OX=9986 GN=USP25 PE=4 SV=1;Ubiq	USP25	USP25			67	67	0.900507	2.41087	2.91955	0.0734857	0.0248421	0.0247238	0.00967448
-2.27272	-2.08163	-2.37683	-1.14344	-0.234431	-0.911845	True		active transmembrane transporter activity;adenyl nucleotide binding;adenyl ribonucleotide binding;ATP binding;ATPase activity;ATPase activity, coupled;ATPase activity, coupled to movement of substances;ATPase activity, coupled to transmembrane movement of substances;binding;catalytic activity;hydrolase activity;hydrolase activity, acting on acid anhydrides;hydrolase activity, acting on acid anhyd…	cell part;integral to membrane;intrinsic to membrane;membrane part	10	10	10	7.7	7.7	7.7	174.19	0	41.25	187150000	21	0	0	0	0	0	0	12845000	89232000	85068000	NaN	NaN	NaN	NaN	A0A5F9D4K1;A0A5F9C1U9;A0A5F9DH84;A0A5F9DAE7;A0A5F9DU75;A0A5F9DB22;A0A5F9CPM8;G1SUA7;A0A5F9CX62	A0A5F9D4K1;A0A5F9C1U9;A0A5F9DH84;A0A5F9DAE7;A0A5F9DU75;A0A5F9DB22;A0A5F9CPM8;G1SUA7;A0A5F9CX62	ATP binding cassette subfamily A member 8 OS=Oryctolagus cuniculus OX=9986 GN=ABCA8 PE=4 SV=1;ATP binding cassette subfamily A member 8 OS=Oryctolagus cuniculus OX=9986 GN=ABCA8 PE=4 SV=1;ATP binding cassette subfamily A member 8 OS=Oryctolagus cuniculus O	ABCA8	ABCA8			68	68	-1.48049	-5.17476	-6.09696	0.00663022	0.000704952	0.00464349	0.000828808
1.35086	2.15542	1.98103	-0.0955367	0.22537	-0.0153565	True	amine metabolic process;aminoglycan catabolic process;aminoglycan metabolic process;anatomical structure development;anatomical structure morphogenesis;biological adhesion;biological regulation;branching involved in prostate gland morphogenesis;branching involved in ureteric bud morphogenesis;branching morphogenesis of a tube;carbohydrate catabolic process;carbohydrate metabolic process;cartilage…	binding;carbohydrate binding;catalytic activity;cytokine binding;cytokine receptor activity;glycosaminoglycan binding;hexosaminidase activity;hyaluronic acid binding;hyalurononglucosaminidase activity;hydrolase activity;hydrolase activity, acting on glycosyl bonds;hydrolase activity, hydrolyzing O-glycosyl compounds;molecular transducer activity;pattern binding;polysaccharide binding;protein bind…	adherens junction;anchoring junction;basolateral plasma membrane;cell junction;cell part;cell-substrate adherens junction;cell-substrate junction;cytoplasmic part;external side of plasma membrane;extracellular membrane-bounded organelle;extracellular organelle;extracellular region part;extracellular vesicular exosome;focal adhesion;Golgi apparatus;integral to membrane;intracellular membrane-bound…	9	9	9	15.8	15.8	15.8	67.111	0	51.529	961880000	37	0	0	5224500	4804600	0	0	94439000	430890000	426520000	NaN	NaN	NaN	NaN	A0A5F9DVM4;A0A5F9D9C7;A0A5F9C1V0;A0A5F9D5R3;A0A5F9CM59;A0A5F9CHN0;A0A5F9C181;A0A5F9CPI4;A0A5F9DPC5;G1SDW8	A0A5F9DVM4;A0A5F9D9C7;A0A5F9C1V0;A0A5F9D5R3;A0A5F9CM59;A0A5F9CHN0;A0A5F9C181;A0A5F9CPI4;A0A5F9DPC5;G1SDW8	CD44 antigen OS=Oryctolagus cuniculus OX=9986 GN=CD44 PE=4 SV=1;CD44 antigen OS=Oryctolagus cuniculus OX=9986 GN=CD44 PE=4 SV=1;CD44 antigen OS=Oryctolagus cuniculus OX=9986 GN=CD44 PE=4 SV=1;CD44 antigen OS=Oryctolagus cuniculus OX=9986 GN=CD44 PE=4 SV=1;	CD44	CD44			69	69	1.79094	6.81745	7.93755	0.00241992	0.000156054	0.00291921	0.000434209
-1.9686	-2.05676	-1.79083	-4.39341	-4.83488	-4.47504	True	biological regulation;blastocyst hatching;developmental process;embryo implantation;hatching;organism emergence from protective structure;positive regulation of biological process;positive regulation of cell proliferation;positive regulation of cellular process;positive regulation of epithelial cell proliferation;regulation of biological process;regulation of cell proliferation;regulation of cell…		cell part;cytoplasmic part;extracellular membrane-bounded organelle;extracellular organelle;extracellular region part;extracellular space;extracellular vesicular exosome;intracellular membrane-bounded organelle;intracellular organelle;intracellular part;membrane-bounded organelle;membrane-bounded vesicle;mitochondrion;organelle;vesicle	2	2	2	5.7	5.7	5.7	46.439	0	21.214	70396000	5	0	0	0	0	0	0	3970800	13072000	53353000	NaN	NaN	NaN	NaN	A0A5F9C723;A0A5F9C1V2;U3KM88;G1T5N7;A0A5F9DB31	A0A5F9C723;A0A5F9C1V2;U3KM88;G1T5N7;A0A5F9DB31	Granulin precursor OS=Oryctolagus cuniculus OX=9986 GN=GRN PE=3 SV=1;Granulin precursor OS=Oryctolagus cuniculus OX=9986 GN=GRN PE=3 SV=1;Granulin precursor OS=Oryctolagus cuniculus OX=9986 GN=GRN PE=3 SV=2;Granulin precursor OS=Oryctolagus cuniculus OX=99	GRN	GRN			70	70	2.62905	16.7936	17.3381	7.3685e-05	1.32321e-06	0.00147424	0.000133743
-3.06671	-3.00974	-2.79518	-3.83551	-3.32604	-3.17701	False;True	cellular component organization;cellular component organization or biogenesis;cellular membrane organization;cellular process;endocytosis;establishment of localization;membrane invagination;membrane organization;transport;vesicle-mediated transport	binding;calcium ion binding;cation binding;enzyme regulator activity;GTPase regulator activity;guanyl-nucleotide exchange factor activity;ion binding;metal ion binding;nucleoside-triphosphatase regulator activity;Ras guanyl-nucleotide exchange factor activity;Rho guanyl-nucleotide exchange factor activity;small GTPase regulator activity	extracellular membrane-bounded organelle;extracellular organelle;extracellular region part;extracellular vesicular exosome;membrane-bounded organelle;membrane-bounded vesicle;organelle;vesicle	8	7	7	7.4	6.6	6.6	132.83	0	11.443	85410000	11	0	0	0	0	0	0	2793500	42997000	39619000	NaN	NaN	NaN	NaN	A0A5F9C1V8;G1T946;G1TR01	A0A5F9C1V8;G1T946;G1TR01	Intersectin 2 OS=Oryctolagus cuniculus OX=9986 GN=ITSN2 PE=4 SV=1;Intersectin 2 OS=Oryctolagus cuniculus OX=9986 GN=ITSN2 PE=4 SV=3;Intersectin 2 OS=Oryctolagus cuniculus OX=9986 GN=ITSN2 PE=4 SV=3	ITSN2	ITSN2			71	71	0.488975	2.26567	2.54769	0.0861388	0.0413768	0.0280978	0.0147675
-1.03346	-1.5403	-0.955815	-0.056457	-0.0592546	-0.582995	True				5	5	5	5	5	5	128.01	0	13.713	498030000	18	0	1173700	16310000	13033000	21588000	29489000	45531000	215390000	155510000	NaN	NaN	NaN	NaN	A0A5F9C1W0;A0A5F9DPD5;G1SVJ8	A0A5F9C1W0;A0A5F9DPD5;G1SVJ8	Trafficking protein particle complex 9 OS=Oryctolagus cuniculus OX=9986 GN=TRAPPC9 PE=3 SV=1;Trafficking protein particle complex 9 OS=Oryctolagus cuniculus OX=9986 GN=TRAPPC9 PE=3 SV=1;Trafficking protein particle complex 9 OS=Oryctolagus cuniculus OX=998	TRAPPC9	TRAPPC9			72	72	-0.943621	-3.72338	-4.31116	0.0204142	0.00436972	0.00922678	0.00247567
0.266479	0.458531	0.304374	-1.76904	-1.47987	-1.3613	True	response to external stimulus;response to extracellular stimulus;response to nutrient levels;response to starvation;response to stimulus;response to stress	binding;calcium ion binding;cation binding;ion binding;metal ion binding	extracellular membrane-bounded organelle;extracellular organelle;extracellular region part;extracellular space;extracellular vesicular exosome;membrane-bounded organelle;membrane-bounded vesicle;organelle;vesicle	7	7	7	23.2	23.2	23.2	31.042	0	14.652	275910000	18	0	0	0	0	6580600	4645700	25503000	126840000	112340000	NaN	NaN	NaN	NaN	A0A5F9D4Y6;G1SNI2;A0A5F9C1W1;A0A5F9CND3	A0A5F9D4Y6;G1SNI2;A0A5F9C1W1;A0A5F9CND3	Follistatin like 1 OS=Oryctolagus cuniculus OX=9986 GN=FSTL1 PE=4 SV=1;Follistatin like 1 OS=Oryctolagus cuniculus OX=9986 GN=FSTL1 PE=4 SV=2;Follistatin like 1 OS=Oryctolagus cuniculus OX=9986 GN=FSTL1 PE=4 SV=1;Follistatin like 1 OS=Oryctolagus cuniculus	FSTL1	FSTL1			73	73	1.87987	13.9684	13.645	0.000152361	5.88201e-06	0.00147424	0.000151583
1.9373	1.59195	1.57171	2.9796	2.70332	2.77768	False;True	biological regulation;calcium ion homeostasis;calcium-mediated signaling;cation homeostasis;cellular calcium ion homeostasis;cellular cation homeostasis;cellular chemical homeostasis;cellular divalent inorganic cation homeostasis;cellular homeostasis;cellular ion homeostasis;cellular metal ion homeostasis;cellular process;cellular response to stimulus;chemical homeostasis;divalent inorganic catio…	active transmembrane transporter activity;adenyl nucleotide binding;adenyl ribonucleotide binding;ATP binding;ATPase activity;ATPase activity, coupled;ATPase activity, coupled to movement of substances;ATPase activity, coupled to transmembrane movement of ions;ATPase activity, coupled to transmembrane movement of ions, phosphorylative mechanism;ATPase activity, coupled to transmembrane movement o…	cell junction;cell part;cell-cell contact zone;cell-cell junction;cytoplasmic part;endoplasmic reticulum membrane;endoplasmic reticulum part;intercalated disc;intracellular organelle part;intracellular part;longitudinal sarcoplasmic reticulum;membrane;membrane part;organelle membrane;organelle part;sarcoplasmic reticulum membrane	50	3	3	49.2	2.3	2.3	109.8	0	92.906	7213800000	77	4514600	4714200	144430000	122580000	348240000	301320000	285270000	3097900000	2904700000	NaN	NaN	NaN	NaN	A0A5F9C1W2;G1TH03;A0A5F9DPK3;A0A5F9CYU0	A0A5F9C1W2;G1TH03;A0A5F9DPK3;A0A5F9CYU0	Calcium-transporting ATPase OS=Oryctolagus cuniculus OX=9986 GN=ATP2A2 PE=3 SV=1;Calcium-transporting ATPase OS=Oryctolagus cuniculus OX=9986 GN=ATP2A2 PE=3 SV=2;Calcium-transporting ATPase OS=Oryctolagus cuniculus OX=9986 GN=ATP2A2 PE=3 SV=1;Calcium-trans	ATP2A2	ATP2A2			74	74	-1.11988	-7.74888	-7.77975	0.00149435	0.000175505	0.00245326	0.000440234
-4.94603	-4.93976	-4.54954	-3.62979	-4.06515	-4.15239	True	biological regulation;cell chemotaxis;cell migration;cell motility;cellular component movement;cellular process;cellular response to chemical stimulus;cellular response to stimulus;chemotaxis;immune system process;induction of positive chemotaxis;leukocyte chemotaxis;leukocyte migration;locomotion;positive regulation of behavior;positive regulation of biological process;positive regulation of che…		cell part;cytoplasm;intracellular membrane-bounded organelle;intracellular organelle;intracellular part;membrane;membrane-bounded organelle;nucleus;organelle;plasma membrane	3	3	3	2.9	2.9	2.9	132	0	7.1468	33839000	5	0	0	0	0	0	0	789910	27634000	5415000	NaN	NaN	NaN	NaN	G1SZ67;A0A5F9CM53;A0A5F9C1Y1	G1SZ67;A0A5F9CM53;A0A5F9C1Y1	Pro-interleukin-16 OS=Oryctolagus cuniculus OX=9986 GN=IL16 PE=4 SV=3;Pro-interleukin-16 OS=Oryctolagus cuniculus OX=9986 GN=IL16 PE=4 SV=1;Pro-interleukin-16 OS=Oryctolagus cuniculus OX=9986 GN=IL16 PE=4 SV=1	IL16	IL16			76	76	-0.862669	-4.14472	-4.62481	0.0143215	0.00307439	0.00726467	0.00193778
-6.54284	-5.15474	-5.84654	-6.15632	-5.26785	-5.59985	True				4	4	4	6.5	6.5	6.5	69.032	0	7.5951	34209000	7	0	0	0	0	0	0	1025000	16160000	17024000	NaN	NaN	NaN	NaN	A0A5F9C1Z1;G1SCW8;A0A5F9C7L1	A0A5F9C1Z1;G1SCW8	GRAM domain containing 4 OS=Oryctolagus cuniculus OX=9986 GN=GRAMD4 PE=4 SV=1;GRAM domain containing 4 OS=Oryctolagus cuniculus OX=9986 GN=GRAMD4 PE=4 SV=2	GRAMD4	GRAMD4			78	78	-0.173366	-0.363274	-0.446911	0.734785	0.66972	0.165063	0.15533
4.26663	4.16443	3.94467	4.37147	4.3091	4.29247	True	anatomical structure morphogenesis;biological adhesion;biological regulation;cell adhesion;cell junction assembly;cell junction organization;cell migration;cell morphogenesis;cell morphogenesis involved in differentiation;cell motility;cell proliferation;cell surface receptor linked signaling pathway;cell-substrate adhesion;cell-substrate junction assembly;cellular component assembly;cellular com…	binding;lipid binding;phosphatidylinositol binding;phosphatidylinositol-3,4,5-trisphosphate binding;phospholipid binding	actin filament bundle;actomyosin;adherens junction;anchoring junction;cell junction;cell part;cell-substrate adherens junction;cell-substrate junction;cytoplasm;cytoplasmic part;cytoskeletal part;cytosol;extrinsic to internal side of plasma membrane;extrinsic to membrane;extrinsic to plasma membrane;filamentous actin;focal adhesion;intracellular organelle part;intracellular part;macromolecular co…	35	35	2	58.9	58.9	6.5	79.724	0	323.31	5850400000	181	1500700	0	19780000	24232000	149190000	118880000	531390000	2791000000	2214400000	NaN	NaN	NaN	NaN	A0A5F9C207;G1SEM0;A0A5F9CL39;A0A5F9D2V9;G1TKT4	A0A5F9C207;G1SEM0;A0A5F9CL39;A0A5F9D2V9	Fermitin family member 2 OS=Oryctolagus cuniculus OX=9986 GN=FERMT2 PE=3 SV=1;Fermitin family member 2 OS=Oryctolagus cuniculus OX=9986 GN=FERMT2 PE=3 SV=3;Fermitin family member 2 OS=Oryctolagus cuniculus OX=9986 GN=FERMT2 PE=3 SV=1;Fermitin family member	FERMT1;FERMT2	FERMT2			80	80	-0.199103	-2.03208	-1.7047	0.111948	0.136201	0.0346581	0.04081
-5.36593	-4.51246	-5.2015	-6.03441	-5.22222	-5.11482	True	biosynthetic process;cellular biosynthetic process;cellular component assembly;cellular component assembly at cellular level;cellular component organization;cellular component organization at cellular level;cellular component organization or biogenesis;cellular component organization or biogenesis at cellular level;cellular macromolecular complex assembly;cellular macromolecular complex subunit o…	structural constituent of nuclear pore;structural molecule activity	cell part;chromosomal part;inclusion body;intracellular non-membrane-bounded organelle;intracellular organelle;intracellular organelle part;intracellular part;kinetochore;macromolecular complex;membrane;non-membrane-bounded organelle;nuclear inclusion body;nuclear membrane;nuclear part;nuclear periphery;organelle;organelle membrane;organelle part;protein complex	10	10	10	7.2	7.2	7.2	187.03	0	21.843	42374000	15	0	0	0	0	0	0	5560200	22078000	14736000	NaN	NaN	NaN	NaN	A0A5F9C221;A0A5F9DFI3;A0A5F9CNY6;G1TE08;A0A5F9DCY3;A0A5F9D1N4	A0A5F9C221;A0A5F9DFI3;A0A5F9CNY6;G1TE08;A0A5F9DCY3;A0A5F9D1N4	Nuclear pore complex protein Nup96 OS=Oryctolagus cuniculus OX=9986 GN=NUP98 PE=4 SV=1;Nuclear pore complex protein Nup96 OS=Oryctolagus cuniculus OX=9986 GN=NUP98 PE=4 SV=1;Nuclear pore complex protein Nup96 OS=Oryctolagus cuniculus OX=9986 GN=NUP98 PE=4	NUP98	NUP98			81	81	0.430519	1.10204	1.33917	0.332296	0.226275	0.0859267	0.0626094
-3.20777	-3.46691	-3.39519	-1.89795	-2.07801	-1.97416	True	amine metabolic process;amino acid activation;carboxylic acid metabolic process;cellular amine metabolic process;cellular amino acid metabolic process;cellular ketone metabolic process;cellular macromolecule metabolic process;cellular metabolic process;cellular nitrogen compound metabolic process;cellular process;leucyl-tRNA aminoacylation;macromolecule metabolic process;metabolic process;ncRNA m…	adenyl nucleotide binding;adenyl ribonucleotide binding;aminoacyl-tRNA editing activity;aminoacyl-tRNA ligase activity;ATP binding;binding;carboxylic ester hydrolase activity;catalytic activity;hydrolase activity;hydrolase activity, acting on ester bonds;leucine-tRNA ligase activity;ligase activity;ligase activity, forming aminoacyl-tRNA and related compounds;ligase activity, forming carbon-oxyge…	cell part;cytoplasmic part;intracellular membrane-bounded organelle;intracellular organelle;intracellular part;membrane-bounded organelle;mitochondrion;organelle	8	8	8	9.4	9.4	9.4	95.672	0	16.483	79930000	10	0	0	0	0	0	0	7112800	51428000	21389000	NaN	NaN	NaN	NaN	A0A5F9C231;A0A5F9CC48;U3KPQ1;G1SGI3;A0A5F9CET5;A0A5F9C8U6;A0A5F9D5V5	A0A5F9C231;A0A5F9CC48;U3KPQ1;G1SGI3;A0A5F9CET5;A0A5F9C8U6;A0A5F9D5V5	Leucyl-tRNA synthetase OS=Oryctolagus cuniculus OX=9986 GN=LARS2 PE=3 SV=1;Leucyl-tRNA synthetase OS=Oryctolagus cuniculus OX=9986 GN=LARS2 PE=3 SV=1;Leucyl-tRNA synthetase OS=Oryctolagus cuniculus OX=9986 GN=LARS2 PE=3 SV=1;Leucine--tRNA ligase OS=Oryctol	LARS2	LARS2			82	82	-1.37325	-14.7305	-12.0114	0.000123611	1.29115e-05	0.00147424	0.000188299
2.14929	1.6892	2.02995	3.1898	2.90915	3.18083	True	AMP biosynthetic process;AMP metabolic process;biosynthetic process;cellular biosynthetic process;cellular metabolic process;cellular nitrogen compound biosynthetic process;cellular nitrogen compound metabolic process;cellular process;'de novo' AMP biosynthetic process;heterocycle biosynthetic process;heterocycle metabolic process;metabolic process;nitrogen compound metabolic process;nucleobase-c…	adenylosuccinate synthase activity;binding;catalytic activity;cation binding;GTP binding;guanyl nucleotide binding;guanyl ribonucleotide binding;ion binding;ligase activity;ligase activity, forming carbon-nitrogen bonds;metal ion binding;nucleotide binding;purine nucleotide binding;purine ribonucleoside triphosphate binding;purine ribonucleotide binding;ribonucleotide binding	cell part;cytoplasm;intracellular part	9	9	9	40.2	40.2	40.2	36.52	0	237.48	2520100000	104	0	0	43693000	30739000	111510000	100730000	343950000	822800000	1066700000	NaN	NaN	NaN	NaN	G1TGN8;A0A5F9C255;A0A5F9CT58	G1TGN8;A0A5F9C255	Adenylosuccinate synthetase OS=Oryctolagus cuniculus OX=9986 PE=3 SV=2;Adenylosuccinate synthetase OS=Oryctolagus cuniculus OX=9986 PE=3 SV=1	ADSSL1	ADSSL1			83	83	-1.13711	-6.85924	-7.21216	0.00236529	0.000272378	0.00290322	0.000517739
-3.40971	-3.63322	-3.60552	-3.04386	-3.41473	-3.59719	True	biological regulation;biosynthetic process;cation homeostasis;cell growth;cellular biosynthetic process;cellular cation homeostasis;cellular chemical homeostasis;cellular homeostasis;cellular ion homeostasis;cellular iron ion homeostasis;cellular localization;cellular metabolic process;cellular metal ion homeostasis;cellular process;centrosome localization;chemical homeostasis;cofactor biosynthet…	4 iron, 4 sulfur cluster binding;adenyl nucleotide binding;adenyl ribonucleotide binding;ATP binding;binding;cation binding;ion binding;iron-sulfur cluster binding;metal cluster binding;metal ion binding;nucleotide binding;purine nucleotide binding;purine ribonucleoside triphosphate binding;purine ribonucleotide binding;ribonucleotide binding	cell part;cytoplasmic part;cytosol;extracellular membrane-bounded organelle;extracellular organelle;extracellular region part;extracellular vesicular exosome;intracellular part;membrane;membrane-bounded organelle;membrane-bounded vesicle;organelle;plasma membrane;vesicle	7	7	6	31.3	31.3	25.2	33.18	0	22.21	190050000	13	0	0	0	0	0	0	2380200	124930000	62740000	NaN	NaN	NaN	NaN	A0A5F9CM94;G1SEC3;A0A5F9C260;A0A5F9C8F8	A0A5F9CM94;G1SEC3;A0A5F9C260;A0A5F9C8F8	Cytosolic Fe-S cluster assembly factor NUBP1 OS=Oryctolagus cuniculus OX=9986 GN=NUBP1 PE=3 SV=1;Cytosolic Fe-S cluster assembly factor NUBP1 OS=Oryctolagus cuniculus OX=9986 GN=NUBP1 PE=3 SV=1;Cytosolic Fe-S cluster assembly factor NUBP1 OS=Oryctolagus cu	NUBP1	NUBP1			85	85	-0.197558	-1.11403	-1.19467	0.327688	0.274753	0.0849461	0.0736616
0.89471	1.77635	1.49471	-0.386206	-0.157826	-0.288794	True	cell projection organization;cellular component organization;cellular component organization at cellular level;cellular component organization or biogenesis;cellular component organization or biogenesis at cellular level;cellular process;neuron projection development	binding;calcium ion binding;cation binding;ion binding;metal ion binding	cell part;cytoplasmic part;extracellular membrane-bounded organelle;extracellular organelle;extracellular region part;extracellular vesicular exosome;intracellular organelle part;intracellular part;membrane;membrane-bounded organelle;membrane-bounded vesicle;mitochondrial inner membrane;mitochondrial membrane;mitochondrial part;organelle;organelle inner membrane;organelle membrane;organelle part;…	12	12	10	58.8	58.8	50	26.31	0	48.431	668290000	36	0	0	0	0	11885000	0	60649000	281530000	314230000	NaN	NaN	NaN	NaN	A0A5F9C265;G1T7I7;A0A5F9CM13	A0A5F9C265;G1T7I7;A0A5F9CM13	EF-hand domain family member D1 OS=Oryctolagus cuniculus OX=9986 GN=EFHD1 PE=4 SV=1;EF-hand domain family member D1 OS=Oryctolagus cuniculus OX=9986 GN=EFHD1 PE=4 SV=2;EF-hand domain family member D1 OS=Oryctolagus cuniculus OX=9986 GN=EFHD1 PE=4 SV=1	EFHD1	EFHD1			86	86	1.6662	6.21098	7.25376	0.00341941	0.000263495	0.00341978	0.000513622
3.67452	3.45913	3.55883	4.41238	4.36117	4.29529	True	biological regulation;cellular chemical homeostasis;cellular component organization;cellular component organization or biogenesis;cellular homeostasis;cellular ion homeostasis;cellular process;chemical homeostasis;homeostatic process;ion homeostasis;neuromuscular junction development;regulation of biological process;regulation of biological quality;regulation of cardiac muscle contraction;regulat…	channel regulator activity;sodium channel regulator activity	cell part;intracellular;macromolecular complex;membrane;plasma membrane;postsynaptic membrane;protein complex;sarcolemma;synapse part;synaptic membrane	23	23	3	67.9	67.9	14.2	53.055	0	323.31	8158700000	195	1154500	1064800	122420000	73656000	213850000	234200000	709380000	3524200000	3278800000	NaN	NaN	NaN	NaN	G1T281;A0A5F9C274	G1T281;A0A5F9C274	Alpha-1-syntrophin OS=Oryctolagus cuniculus OX=9986 GN=SNTA1 PE=3 SV=2;Alpha-1-syntrophin OS=Oryctolagus cuniculus OX=9986 GN=SNTA1 PE=3 SV=1	SNTA1	SNTA1			88	88	-0.792125	-11.178	-7.633	0.000364646	0.000196116	0.00177258	0.00045158
3.53416	3.48597	3.61999	3.72818	3.50678	3.70577	True	biological regulation;catabolic process;cellular catabolic process;cellular macromolecule catabolic process;cellular macromolecule metabolic process;cellular metabolic process;cellular process;macromolecule catabolic process;macromolecule metabolic process;metabolic process;modification-dependent macromolecule catabolic process;modification-dependent protein catabolic process;positive regulation …	binding;catalytic activity;endopeptidase activity;hydrolase activity;nucleic acid binding;peptidase activity;peptidase activity, acting on L-amino acid peptides;RNA binding;threonine-type endopeptidase activity;threonine-type peptidase activity	cell part;cytoplasmic mRNA processing body;cytoplasmic part;extracellular membrane-bounded organelle;extracellular organelle;extracellular region part;extracellular vesicular exosome;intracellular non-membrane-bounded organelle;intracellular organelle;intracellular organelle part;intracellular part;macromolecular complex;membrane-bounded organelle;membrane-bounded vesicle;non-membrane-bounded org…	13	13	3	69	69	13.3	22.694	0	106.94	5159000000	94	0	0	16920000	21967000	167170000	46900000	808300000	2174600000	1923100000	NaN	NaN	NaN	NaN	A0A5F9C295;A0A5F9CI27;G1T9V4	A0A5F9C295;A0A5F9CI27;G1T9V4	Proteasome subunit alpha type OS=Oryctolagus cuniculus OX=9986 GN=PSMA6 PE=3 SV=1;Proteasome subunit alpha type OS=Oryctolagus cuniculus OX=9986 GN=PSMA6 PE=3 SV=1;Proteasome subunit alpha type OS=Oryctolagus cuniculus OX=9986 GN=PSMA6 PE=3 SV=2	PSMA6	PSMA6			89	89	-0.100204	-1.24409	-0.92683	0.28139	0.387748	0.0749732	0.0985214
-1.63622	-1.34635	-1.54607	-1.86897	-1.59052	-2.10382	True			cell part;cytoplasm;cytoskeleton;intermediate filament cytoskeleton;intracellular non-membrane-bounded organelle;intracellular organelle;intracellular part;membrane;non-membrane-bounded organelle;organelle;plasma membrane	21	21	21	16.3	16.3	16.3	149.86	0	54.106	317510000	39	0	0	0	0	0	0	11047000	199270000	107200000	NaN	NaN	NaN	NaN	G1SKT2;A0A5F9D890;A0A5F9C2A9;A0A5F9DG31;U3KMJ1;A0A5F9C7C9;A0A5F9C7L0;A0A5F9CZK7	G1SKT2;A0A5F9D890;A0A5F9C2A9;A0A5F9DG31;U3KMJ1;A0A5F9C7C9;A0A5F9C7L0;A0A5F9CZK7	Pleckstrin homology like domain family B member 2 OS=Oryctolagus cuniculus OX=9986 GN=PHLDB2 PE=4 SV=2;Pleckstrin homology like domain family B member 2 OS=Oryctolagus cuniculus OX=9986 GN=PHLDB2 PE=4 SV=1;Pleckstrin homology like domain family B member 2	PHLDB2	PHLDB2			90	90	0.344889	2.01333	2.13782	0.114364	0.0736791	0.0352619	0.0240255
4.00464	3.84124	3.87277	4.53894	4.34478	4.62816	True	anatomical structure morphogenesis;apoptotic mitochondrial changes;biological regulation;cell death;cell part morphogenesis;cellular component assembly;cellular component assembly at cellular level;cellular component morphogenesis;cellular component organization;cellular component organization at cellular level;cellular component organization or biogenesis;cellular component organization or bioge…	binding;catalytic activity;GTP binding;GTPase activity;guanyl nucleotide binding;guanyl ribonucleotide binding;hydrolase activity;hydrolase activity, acting on acid anhydrides;hydrolase activity, acting on acid anhydrides, in phosphorus-containing anhydrides;identical protein binding;nucleoside-triphosphatase activity;nucleotide binding;protein binding;protein dimerization activity;protein homodi…	cell part;cytoplasmic part;cytoskeletal part;cytosol;Golgi apparatus;intracellular membrane-bounded organelle;intracellular organelle;intracellular organelle part;intracellular part;macromolecular complex;membrane;membrane-bounded organelle;microbody;microtubule;mitochondrial membrane;mitochondrial outer membrane;mitochondrial part;mitochondrion;organelle;organelle membrane;organelle outer membra…	46	46	46	71.3	71.3	71.3	82.043	0	323.31	7123800000	226	463710	0	47964000	13053000	114260000	74060000	614820000	3495200000	2764000000	NaN	NaN	NaN	NaN	A0A5F9C2B4;A0A5F9CSS2;G1SCF4;A0A5F9C7M3;A0A5F9DEW8;A0A5F9D7H7	A0A5F9C2B4;A0A5F9CSS2;G1SCF4;A0A5F9C7M3;A0A5F9DEW8;A0A5F9D7H7	Dynamin-1-like protein OS=Oryctolagus cuniculus OX=9986 GN=DNM1L PE=3 SV=1;Dynamin-1-like protein OS=Oryctolagus cuniculus OX=9986 GN=DNM1L PE=3 SV=1;Dynamin-1-like protein OS=Oryctolagus cuniculus OX=9986 GN=DNM1L PE=3 SV=2;Dynamin-1-like protein OS=Oryct	DNM1L	DNM1L			91	91	-0.597746	-6.13187	-5.12935	0.00358465	0.00179825	0.00347791	0.00137459
0.796809	0.714693	0.805446	1.11978	1.0352	1.10725	True	activation of NF-kappaB-inducing kinase activity;activation of protein kinase activity;biological regulation;cellular macromolecule metabolic process;cellular metabolic process;cellular process;cellular protein metabolic process;cullin deneddylation;macromolecule metabolic process;macromolecule modification;metabolic process;negative regulation of biological process;negative regulation of cell pr…		cell part;cytoplasmic part;extracellular membrane-bounded organelle;extracellular organelle;extracellular region part;extracellular vesicular exosome;intracellular organelle part;intracellular part;macromolecular complex;membrane-bounded organelle;membrane-bounded vesicle;nuclear part;nucleoplasm;organelle;organelle part;perinuclear region of cytoplasm;protein complex;signalosome;vesicle	5	5	5	42.2	42.2	42.2	19.329	0	149.34	852150000	26	0	0	0	0	14473000	32022000	61650000	410130000	333880000	NaN	NaN	NaN	NaN	A0A5F9C2C6;G1SSV1;A0A5F9D9L7;A0A5F9CY75	A0A5F9C2C6;G1SSV1;A0A5F9D9L7;A0A5F9CY75	CSN8_PSD8_EIF3K domain-containing protein OS=Oryctolagus cuniculus OX=9986 PE=4 SV=1;COP9 signalosome complex subunit 8 OS=Oryctolagus cuniculus OX=9986 PE=3 SV=1;CSN8_PSD8_EIF3K domain-containing protein OS=Oryctolagus cuniculus OX=9986 PE=4 SV=1;COP9 sig	COPS8	COPS8			92	92	-0.315092	-8.05344	-3.40175	0.00129078	0.0131667	0.00229864	0.00574083
0.399721	-0.244405	0.0998836	1.90128	2.35703	1.72716	True		binding;nucleic acid binding		3	3	3	29.7	29.7	29.7	18.625	0	8.6714	368360000	7	0	0	0	0	0	0	67889000	264340000	36128000	NaN	NaN	NaN	NaN	A0A5F9C2D0;G1T0R8	A0A5F9C2D0;G1T0R8	THAP domain containing 4 OS=Oryctolagus cuniculus OX=9986 GN=THAP4 PE=4 SV=1;THAP domain containing 4 OS=Oryctolagus cuniculus OX=9986 GN=THAP4 PE=4 SV=2	THAP4	THAP4			93	93	-1.91009	-7.22494	-8.41994	0.00194666	0.000110268	0.00276386	0.00038226
-0.527636	-0.653122	-0.77806	-0.637961	-0.530115	-0.632363	True	biological regulation;catabolic process;cell cycle checkpoint;cell proliferation;cellular catabolic process;cellular macromolecule catabolic process;cellular macromolecule metabolic process;cellular metabolic process;cellular process;cellular protein metabolic process;cellular response to abiotic stimulus;cellular response to light stimulus;cellular response to radiation;cellular response to stim…	catalytic activity;cysteine-type peptidase activity;hydrolase activity;peptidase activity;peptidase activity, acting on L-amino acid peptides;small conjugating protein-specific protease activity;ubiquitin-specific protease activity	cell part;intracellular non-membrane-bounded organelle;intracellular organelle;intracellular organelle part;intracellular part;macromolecular complex;non-membrane-bounded organelle;nuclear part;nucleolus;nucleoplasm;organelle;organelle part;protein complex	18	18	18	21.5	21.5	21.5	118.22	0	81.223	286700000	39	0	0	0	0	0	0	22334000	147770000	116600000	NaN	NaN	NaN	NaN	A0A5F9C2E6;G1ST32;A0A5F9CWD9	A0A5F9C2E6;G1ST32;A0A5F9CWD9	Ubiquitin specific peptidase 28 OS=Oryctolagus cuniculus OX=9986 GN=USP28 PE=4 SV=1;Ubiquitin carboxyl-terminal hydrolase OS=Oryctolagus cuniculus OX=9986 GN=USP28 PE=3 SV=2;Ubiquitin specific peptidase 28 OS=Oryctolagus cuniculus OX=9986 GN=USP28 PE=4 SV=	USP28	USP28			94	94	-0.0527932	-0.657109	-0.488734	0.546997	0.641385	0.129695	0.149661
-0.635758	-1.13037	-0.66786	0.0908761	0.0601187	-0.121444	True			cell part;centrosome;cytoplasmic part;cytoskeletal part;intracellular membrane-bounded organelle;intracellular non-membrane-bounded organelle;intracellular organelle;intracellular organelle part;intracellular part;membrane-bounded organelle;microtubule organizing center;mitochondrion;non-membrane-bounded organelle;organelle;organelle part	10	10	10	34.7	34.7	34.7	37.379	0	55.058	343430000	24	0	0	0	0	0	0	31593000	181920000	129920000	NaN	NaN	NaN	NaN	G1TU38;A0A5F9C2E7	G1TU38;A0A5F9C2E7	Regulator of microtubule dynamics 1 OS=Oryctolagus cuniculus OX=9986 GN=RMDN1 PE=4 SV=3;Regulator of microtubule dynamics 1 OS=Oryctolagus cuniculus OX=9986 GN=RMDN1 PE=4 SV=1	RMDN1	RMDN1			95	95	-0.821179	-4.74734	-5.05514	0.00898849	0.00194159	0.00546288	0.00144189
-2.40608	-2.76624	-3.00602	-2.13588	-1.6077	-1.93065	True		aromatase activity;binding;catalytic activity;cation binding;heme binding;ion binding;iron ion binding;metal ion binding;monooxygenase activity;oxidoreductase activity;oxidoreductase activity, acting on paired donors, with incorporation or reduction of molecular oxygen;oxidoreductase activity, acting on paired donors, with incorporation or reduction of molecular oxygen, reduced flavin or flavopro…	cell part;cytoplasmic part;endoplasmic reticulum membrane;endoplasmic reticulum part;intracellular organelle part;intracellular part;membrane;membrane part;organelle membrane;organelle part	6	6	6	14.6	14.6	14.6	56.955	0	15.933	149290000	15	0	0	0	0	0	0	5605900	74847000	68842000	NaN	NaN	NaN	NaN	A0A5F9C2H8;P15128;G1T0U3;A0A5F9C6L4;A0A5F9CS21;U3KPI4	A0A5F9C2H8;P15128;G1T0U3;A0A5F9C6L4;A0A5F9CS21;U3KPI4	Cytochrome P450 4B1 OS=Oryctolagus cuniculus OX=9986 GN=CYP4B1 PE=3 SV=1;Cytochrome P450 4B1 OS=Oryctolagus cuniculus OX=9986 GN=CYP4B1 PE=1 SV=1;Cytochrome P450 4B1 OS=Oryctolagus cuniculus OX=9986 GN=CYP4B1 PE=3 SV=2;Cytochrome P450 4B1 OS=Oryctolagus cu	CYP4B1	CYP4B1			98	98	-0.834704	-3.591	-4.09684	0.0229414	0.00560314	0.0100446	0.00295117
1.6083	1.72778	1.84533	1.46776	1.52098	1.47529	True	biological regulation;positive regulation of biological process;positive regulation of cell communication;positive regulation of cellular metabolic process;positive regulation of cellular process;positive regulation of cellular protein metabolic process;positive regulation of intracellular protein transport;positive regulation of intracellular transport;positive regulation of macromolecule metabo…	binding;mRNA binding;nucleic acid binding;nucleotide binding;poly(A) RNA binding;poly-purine tract binding;protein binding transcription factor activity;RNA binding;single-stranded RNA binding;transcription coactivator activity;transcription cofactor activity;transcription factor binding transcription factor activity	cell part;cytoplasm;intracellular organelle part;intracellular part;nuclear part;nucleoplasm;organelle part	8	8	7	43.9	43.9	39.8	21.875	0	33.769	959770000	34	0	0	0	0	0	8684100	125910000	371940000	453240000	NaN	NaN	NaN	NaN	A0A5F9CUZ6;A0A5F9C2I7;A0A5F9D3C4;G1SVF1;A0A5F9CXM7	A0A5F9CUZ6;A0A5F9C2I7;A0A5F9D3C4;G1SVF1;A0A5F9CXM7	RNA binding protein, mRNA processing factor OS=Oryctolagus cuniculus OX=9986 GN=RBPMS PE=4 SV=1;RNA binding protein, mRNA processing factor OS=Oryctolagus cuniculus OX=9986 GN=RBPMS PE=4 SV=1;RNA binding protein, mRNA processing factor OS=Oryctolagus cunic	RBPMS	RBPMS			99	99	0.239129	3.39582	2.30851	0.0273826	0.057864	0.0113818	0.0195233
-2.98431	-4.23743	-3.16221	-1.88616	-1.49266	-2.00823	True	biological regulation;cell surface receptor linked signaling pathway;cellular process;cellular response to stimulus;G-protein coupled receptor protein signaling pathway;intracellular signal transduction;negative regulation of biological process;negative regulation of cell communication;negative regulation of cellular process;negative regulation of G-protein coupled receptor protein signaling path…	molecular transducer activity;signal transducer activity	cell part;cell projection part;dendrite terminus;extrinsic to internal side of plasma membrane;extrinsic to membrane;extrinsic to plasma membrane;heterotrimeric G-protein complex;intracellular membrane-bounded organelle;intracellular organelle;intracellular part;macromolecular complex;membrane part;membrane-bounded organelle;nucleus;organelle;plasma membrane part;protein complex	6	6	6	17	17	17	48.469	0	23.587	134760000	13	0	0	0	0	0	0	5690000	66558000	62508000	NaN	NaN	NaN	NaN	A0A5F9CCD1;A0A5F9CSN2;A0A5F9CCN7;A0A5F9CJD8;A0A5F9C2M3;A0A5F9D097;G1SD35;A0A5F9DN52;A0A5F9CFY9;A0A5F9CAC1;A0A5F9DS08;G1T260;A0A5F9CL92;A0A5F9DLP3;A0A5F9D8U2;A0A5F9DBI9	A0A5F9CCD1;A0A5F9CSN2;A0A5F9CCN7;A0A5F9CJD8;A0A5F9C2M3;A0A5F9D097;G1SD35;A0A5F9DN52;A0A5F9CFY9;A0A5F9CAC1;A0A5F9DS08;G1T260;A0A5F9CL92;A0A5F9DLP3;A0A5F9D8U2;A0A5F9DBI9	Regulator of G protein signaling 6 OS=Oryctolagus cuniculus OX=9986 GN=RGS6 PE=4 SV=1;Regulator of G protein signaling 6 OS=Oryctolagus cuniculus OX=9986 GN=RGS6 PE=4 SV=1;Regulator of G protein signaling 6 OS=Oryctolagus cuniculus OX=9986 GN=RGS6 PE=4 SV=	RGS6;RGS7	RGS6			103	103	-1.66563	-3.95434	-4.83019	0.016757	0.00246094	0.00802159	0.00167198
-0.220291	0.18013	-0.109749	-1.36703	-1.02458	-0.894133	True	biological regulation;catabolic process;cellular process;cellular response to stimulus;inositol lipid-mediated signaling;intracellular signal transduction;lipid catabolic process;lipid metabolic process;metabolic process;phosphatidylinositol-mediated signaling;primary metabolic process;regulation of biological process;regulation of cellular process;response to stimulus;signal transduction	binding;calcium ion binding;calcium-dependent phospholipase C activity;catalytic activity;cation binding;hydrolase activity;hydrolase activity, acting on ester bonds;ion binding;lipase activity;metal ion binding;molecular transducer activity;phosphatidylinositol phospholipase C activity;phospholipase activity;phospholipase C activity;phosphoric diester hydrolase activity;phosphoric ester hydrolas…	cell part;cytoplasmic part;cytosol;intracellular membrane-bounded organelle;intracellular organelle;intracellular part;membrane;membrane-bounded organelle;organelle	3	3	3	2.5	2.5	2.5	114.7	0	5.8275	376430000	13	0	0	22783000	0	0	0	15630000	191850000	146160000	NaN	NaN	NaN	NaN	A0A5F9DM81;A0A5F9DQK0;A0A5F9CSF7;G1SWW0;A0A5F9C2N3	A0A5F9DM81;A0A5F9DQK0;A0A5F9CSF7;G1SWW0;A0A5F9C2N3	Phosphoinositide phospholipase C OS=Oryctolagus cuniculus OX=9986 GN=PLCH1 PE=4 SV=1;Phosphoinositide phospholipase C OS=Oryctolagus cuniculus OX=9986 GN=PLCH1 PE=4 SV=1;Phosphoinositide phospholipase C OS=Oryctolagus cuniculus OX=9986 GN=PLCH1 PE=4 SV=1;P	PLCH1	PLCH1			105	105	1.04528	5.65724	6.13446	0.0048115	0.000681343	0.00399485	0.000818842
3.22411	2.85621	3.25617	4.45901	4.31899	4.355	True	cellular macromolecule metabolic process;cellular metabolic process;cellular process;cellular protein metabolic process;macromolecule metabolic process;macromolecule modification;metabolic process;primary metabolic process;protein ADP-ribosylation;protein metabolic process;protein modification process	catalytic activity;NAD(P)+-protein-arginine ADP-ribosyltransferase activity;transferase activity;transferase activity, transferring glycosyl groups;transferase activity, transferring pentosyl groups	extracellular membrane-bounded organelle;extracellular organelle;extracellular region part;extracellular vesicular exosome;membrane-bounded organelle;membrane-bounded vesicle;organelle;vesicle	16	16	2	50.1	50.1	6.5	43.026	0	323.31	7867700000	126	2193800	1979200	92824000	40035000	154810000	199290000	466770000	3899200000	3010600000	NaN	NaN	NaN	NaN	A0A5F9DFT4;A0A5F9C2N4;A0A5F9DR82;A0A5F9DN60;G1SJK3;A0A5F9CSR9	A0A5F9DFT4;A0A5F9C2N4;A0A5F9DR82;A0A5F9DN60;G1SJK3;A0A5F9CSR9	NAD(P)(+)--arginine ADP-ribosyltransferase OS=Oryctolagus cuniculus OX=9986 GN=ART3 PE=3 SV=1;NAD(P)(+)--arginine ADP-ribosyltransferase OS=Oryctolagus cuniculus OX=9986 GN=ART3 PE=3 SV=1;NAD(P)(+)--arginine ADP-ribosyltransferase OS=Oryctolagus cuniculus	ART3	ART3			106	106	-1.2655	-9.37389	-9.16837	0.000721472	6.64518e-05	0.00198572	0.000312095
4.41228	3.56707	3.96979	5.97741	5.49847	5.56564	True	ATP biosynthetic process;ATP metabolic process;biological regulation;biosynthetic process;cellular biosynthetic process;cellular macromolecule biosynthetic process;cellular macromolecule metabolic process;cellular metabolic process;cellular nitrogen compound biosynthetic process;cellular nitrogen compound metabolic process;cellular process;cellular protein metabolic process;generation of precurso…	structural constituent of ribosome;structural molecule activity	cell part;cytoplasmic part;intracellular non-membrane-bounded organelle;intracellular organelle;intracellular part;macromolecular complex;non-membrane-bounded organelle;organelle;ribonucleoprotein complex;ribosome	20	20	20	73.9	73.9	73.9	30.639	0	323.31	30255000000	352	52231000	46633000	665530000	588590000	1272200000	1240200000	2188700000	13820000000	10381000000	NaN	NaN	NaN	NaN	G1SG30;A0A5F9DQ39;A0A5F9C2P3;G1SG31	G1SG30;A0A5F9DQ39;A0A5F9C2P3;G1SG31	Nipsnap homolog 2 OS=Oryctolagus cuniculus OX=9986 GN=NIPSNAP2 PE=3 SV=2;Nipsnap homolog 2 OS=Oryctolagus cuniculus OX=9986 GN=NIPSNAP2 PE=3 SV=1;Nipsnap homolog 2 OS=Oryctolagus cuniculus OX=9986 GN=NIPSNAP2 PE=3 SV=1;Nipsnap homolog 2 OS=Oryctolagus cuni	GBAS;LOC100351745	NIPSNAP2			108	108	-1.69746	-5.92813	-6.98536	0.00405769	0.000327251	0.00370147	0.000548421
0.982754	0.935358	1.14698	1.51137	1.31777	1.51218	True	anatomical structure development;cell development;cellular developmental process;cellular process;developmental process;stem cell development	binding;nucleic acid binding;nucleotide binding;poly(U) RNA binding;poly-pyrimidine tract binding;RNA binding;single-stranded RNA binding	cell part;cytoplasm;intracellular membrane-bounded organelle;intracellular organelle;intracellular part;macromolecular complex;membrane-bounded organelle;nucleus;organelle;polysome;ribonucleoprotein complex	8	8	8	41.4	41.4	41.4	28.406	0	67.159	401260000	32	0	0	0	0	0	0	84704000	159130000	157430000	NaN	NaN	NaN	NaN	A0A5F9DRU1;A0A5F9C2P5;G1SZA1;A0A5F9CTX2;G1TTZ3	A0A5F9DRU1;A0A5F9C2P5;G1SZA1;A0A5F9CTX2	Musashi RNA binding protein 2 OS=Oryctolagus cuniculus OX=9986 GN=MSI2 PE=3 SV=1;Musashi RNA binding protein 2 OS=Oryctolagus cuniculus OX=9986 GN=MSI2 PE=3 SV=1;Musashi RNA binding protein 2 OS=Oryctolagus cuniculus OX=9986 GN=MSI2 PE=3 SV=3;Musashi RNA b	MSI1;MSI2	MSI2			109	109	-0.425409	-4.67148	-3.75698	0.00950779	0.00843052	0.00563183	0.00398605
0.831658	0.983881	0.659658	0.945352	0.947565	0.733783	False;True	anatomical structure development;atrial septum development;biological regulation;calcium ion homeostasis;calcium-mediated signaling;cardiac muscle contraction;cardiac septum development;cation homeostasis;cellular calcium ion homeostasis;cellular cation homeostasis;cellular chemical homeostasis;cellular component organization;cellular component organization or biogenesis;cellular divalent inorgan…	channel regulator activity;potassium channel regulator activity	basolateral plasma membrane;cell junction;cell part;cell-cell contact zone;cell-cell junction;contractile fiber part;costamere;cytoplasmic part;integral to membrane;integral to plasma membrane;intercalated disc;intracellular part;intrinsic to membrane;intrinsic to plasma membrane;M band;membrane part;organelle part;perinuclear region of cytoplasm;plasma membrane part;T-tubule;Z disc	36	30	1	26.2	22.5	0.5	202.85	0	246.69	1263600000	89	0	0	0	0	0	0	92639000	614700000	556290000	NaN	NaN	NaN	NaN	A0A5F9C2P9;A0A5F9CUB5;A0A5F9D1K1;A0A5F9D326;G1SZP4;A0A5F9CNS6;A0A5F9DN15;A0A5F9CU04	A0A5F9C2P9;A0A5F9CUB5;A0A5F9D1K1;A0A5F9D326;G1SZP4;A0A5F9CNS6;A0A5F9DN15	Ankyrin 2 OS=Oryctolagus cuniculus OX=9986 GN=ANK2 PE=4 SV=1;Ankyrin 2 OS=Oryctolagus cuniculus OX=9986 GN=ANK2 PE=4 SV=1;Ankyrin 2 OS=Oryctolagus cuniculus OX=9986 GN=ANK2 PE=4 SV=1;Ankyrin 2 OS=Oryctolagus cuniculus OX=9986 GN=ANK2 PE=4 SV=1;Ankyrin 2 OS	ANK2	ANK2			110	110	-0.0505012	-0.429942	-0.395872	0.689387	0.705107	0.15651	0.161808
1.25202	1.30395	1.15927	0.957983	1.22129	1.06887	True	chordate embryonic development;developmental process;embryo development;embryo development ending in birth or egg hatching;in utero embryonic development	arginine N-methyltransferase activity;catalytic activity;histone methyltransferase activity;histone-arginine N-methyltransferase activity;methyltransferase activity;N-methyltransferase activity;protein methyltransferase activity;protein-arginine N-methyltransferase activity;protein-arginine omega-N asymmetric methyltransferase activity;protein-arginine omega-N monomethyltransferase activity;S-ade…	cell part;membrane;plasma membrane	14	14	13	45.3	45.3	39.1	40.488	0	47.518	700950000	42	0	0	0	0	0	2396100	72762000	384050000	241740000	NaN	NaN	NaN	NaN	A0A5F9C2Q1;G1U3M5;A0A5F9DVY5;A0A5F9CL54;A0A5F9DGG9;G1SNN4	A0A5F9C2Q1;G1U3M5;A0A5F9DVY5	Protein arginine methyltransferase 1 OS=Oryctolagus cuniculus OX=9986 GN=PRMT1 PE=4 SV=1;Protein arginine methyltransferase 1 OS=Oryctolagus cuniculus OX=9986 GN=PRMT1 PE=4 SV=1;Protein arginine methyltransferase 1 OS=Oryctolagus cuniculus OX=9986 GN=PRMT1	PRMT1;PRMT8	PRMT1			111	111	0.155699	1.78411	1.3984	0.148969	0.208698	0.0440103	0.0583375
-6.75834	-7.61167	-5.01839	-5.74142	-5.16674	-5.26949	True	B cell activation;B cell differentiation;biological regulation;cell activation;cell differentiation;cell surface receptor linked signaling pathway;cellular developmental process;cellular macromolecule metabolic process;cellular metabolic process;cellular process;cellular protein metabolic process;cellular response to abiotic stimulus;cellular response to chemical stimulus;cellular response to end…	enzyme regulator activity;kinase regulator activity;phosphatidylinositol 3-kinase regulator activity	cell junction;cell part;cell-cell junction;cytoplasmic part;cytosol;cytosolic part;intracellular part;macromolecular complex;phosphatidylinositol 3-kinase complex;protein complex	12	12	12	21.6	21.6	21.6	80.71	0	28.59	112100000	16	0	0	0	0	0	0	1408000	60425000	50262000	NaN	NaN	NaN	NaN	A0A5F9C2S6;G1SN87;A0A5F9D9W7;A0A5F9D6L9;G1TGH6;G1T758	A0A5F9C2S6;G1SN87;A0A5F9D9W7;A0A5F9D6L9	Phosphatidylinositol 3-kinase 85 kDa regulatory subunit alpha OS=Oryctolagus cuniculus OX=9986 GN=PIK3R1 PE=4 SV=1;Phosphatidylinositol 3-kinase 85 kDa regulatory subunit alpha OS=Oryctolagus cuniculus OX=9986 GN=PIK3R1 PE=3 SV=2;Phosphoinositide-3-kinase	LOC100345250;PIK3R1	PIK3R1			114	114	-1.07024	-1.36631	-1.7083	0.243609	0.135512	0.0663927	0.0406468
-3.06653	-3.08561	-3.21959	-4.32502	-3.77333	-3.6716	True	actin cytoskeleton organization;actin cytoskeleton reorganization;actin filament-based process;biological regulation;cell surface receptor linked signaling pathway;cellular component organization;cellular component organization at cellular level;cellular component organization or biogenesis;cellular component organization or biogenesis at cellular level;cellular process;cellular response to chemi…	binding;catalytic activity;cation binding;hydrolase activity;hydrolase activity, acting on ester bonds;ion binding;metal ion binding;phosphatase activity;phosphoprotein phosphatase activity;phosphoric ester hydrolase activity;protein tyrosine phosphatase activity;transition metal ion binding;zinc ion binding	cell part;cytoplasmic part;early endosome;endoplasmic reticulum;endosome;intracellular membrane-bounded organelle;intracellular organelle;intracellular part;membrane;membrane-bounded organelle;organelle;plasma membrane	5	5	5	14.1	14.1	14.1	46.88	0	9.3855	37298000	6	0	0	0	0	0	0	3957000	18239000	15102000	NaN	NaN	NaN	NaN	U3KM97;A0A5F9C2S7;G1SVI1	U3KM97;A0A5F9C2S7;G1SVI1	Tyrosine-protein phosphatase non-receptor type OS=Oryctolagus cuniculus OX=9986 GN=PTPN1 PE=3 SV=2;Tyrosine-protein phosphatase non-receptor type OS=Oryctolagus cuniculus OX=9986 GN=PTPN1 PE=3 SV=1;Protein-tyrosine-phosphatase OS=Oryctolagus cuniculus OX=9	PTPN1	PTPN1			115	115	0.799407	3.83184	4.27786	0.0185889	0.00453979	0.00862602	0.00254307
2.88311	3.30501	3.08912	3.12822	3.01969	3.0919	True	biological regulation;cellular component organization;cellular component organization at cellular level;cellular component organization or biogenesis;cellular component organization or biogenesis at cellular level;cellular process;cytoskeleton organization;microtubule bundle formation;microtubule cytoskeleton organization;microtubule-based process;organelle organization;positive regulation of bio…	binding;cation binding;ion binding;metal ion binding;nucleic acid binding;transition metal ion binding;zinc ion binding	cell part;centrosome;cytoplasmic microtubule;cytoplasmic part;cytoskeletal part;endosome;intracellular membrane-bounded organelle;intracellular non-membrane-bounded organelle;intracellular organelle;intracellular organelle part;intracellular part;macromolecular complex;macropinosome;membrane-bounded organelle;microtubule;microtubule organizing center;microtubule plus end;non-membrane-bounded orga…	60	60	2	45.8	45.8	1.6	160.71	0	252.71	3657100000	167	0	0	0	0	0	0	250660000	1961400000	1445000000	NaN	NaN	NaN	NaN	A0A5F9C2T0;G1SH95;A0A5F9CSU4;A0A5F9DKV3;A0A5F9DT46;A0A5F9CB37	A0A5F9C2T0;G1SH95;A0A5F9CSU4;A0A5F9DKV3;A0A5F9DT46;A0A5F9CB37	CAP-Gly domain containing linker protein 1 OS=Oryctolagus cuniculus OX=9986 GN=CLIP1 PE=4 SV=1;CAP-Gly domain containing linker protein 1 OS=Oryctolagus cuniculus OX=9986 GN=CLIP1 PE=4 SV=2;CAP-Gly domain containing linker protein 1 OS=Oryctolagus cuniculu	CLIP1	CLIP1			116	116	0.0124744	0.0990743	0.094126	0.925846	0.927898	0.198207	0.201583
-4.05102	-3.59548	-3.54695	-3.60376	-3.58121	-3.67814	True	biological regulation;catabolic process;cell cycle cytokinesis;cell cycle process;cellular catabolic process;cellular component organization;cellular component organization at cellular level;cellular component organization or biogenesis;cellular component organization or biogenesis at cellular level;cellular macromolecule catabolic process;cellular macromolecule metabolic process;cellular metabol…	catalytic activity;cysteine-type peptidase activity;hydrolase activity;peptidase activity;peptidase activity, acting on L-amino acid peptides;small conjugating protein-specific protease activity;ubiquitin-specific protease activity	acrosomal vesicle;cell part;cytoplasmic membrane-bounded vesicle;cytoplasmic part;cytoplasmic vesicle;cytosol;early endosome;endosome;extrinsic to membrane;extrinsic to plasma membrane;Golgi apparatus;intracellular membrane-bounded organelle;intracellular organelle;intracellular organelle part;intracellular part;membrane part;membrane-bounded organelle;membrane-bounded vesicle;midbody;nuclear par…	2	2	2	3	3	3	114.74	0.0072821	3.4673	3466900	3	0	0	0	0	0	0	1129500	1345100	992240	NaN	NaN	NaN	NaN	A0A5F9CYJ7;A0A5F9CL91;A0A5F9C2T2;G1SK77	A0A5F9CYJ7;A0A5F9CL91;A0A5F9C2T2;G1SK77	Ubiquitin specific peptidase 8 OS=Oryctolagus cuniculus OX=9986 GN=USP8 PE=4 SV=1;Ubiquitin specific peptidase 8 OS=Oryctolagus cuniculus OX=9986 GN=USP8 PE=4 SV=1;Ubiquitin specific peptidase 8 OS=Oryctolagus cuniculus OX=9986 GN=USP8 PE=4 SV=1;Ubiquitin	USP8	USP8			117	117	-0.110113	-0.674715	-0.705991	0.536846	0.505158	0.127651	0.122927
-4.16097	-4.87597	-4.29357	-4.46756	-4.57592	-4.68657	True	biological regulation;cellular component organization;cellular component organization or biogenesis;cellular macromolecule metabolic process;cellular membrane organization;cellular metabolic process;cellular process;endocytosis;endosome to lysosome transport;endosome transport;establishment of localization;establishment of localization in cell;intracellular transport;lysosomal transport;macromole…	adenyl nucleotide binding;adenyl ribonucleotide binding;ATP binding;binding;catalytic activity;kinase activity;nucleotide binding;phosphotransferase activity, alcohol group as acceptor;protein kinase activity;purine nucleotide binding;purine ribonucleoside triphosphate binding;purine ribonucleotide binding;ribonucleotide binding;transferase activity;transferase activity, transferring phosphorus-c…		5	5	5	8.2	8.2	8.2	98.123	0	10.235	20013000	6	0	0	0	0	0	0	1459300	16178000	2376000	NaN	NaN	NaN	NaN	A0A5F9C2T3;A0A5F9D370;G1SWM8	A0A5F9C2T3;A0A5F9D370;G1SWM8	SCY1 like pseudokinase 2 OS=Oryctolagus cuniculus OX=9986 GN=SCYL2 PE=4 SV=1;SCY1 like pseudokinase 2 OS=Oryctolagus cuniculus OX=9986 GN=SCYL2 PE=4 SV=1;SCY1 like pseudokinase 2 OS=Oryctolagus cuniculus OX=9986 GN=SCYL2 PE=4 SV=3	SCYL2	SCYL2			118	118	0.13318	0.582811	0.662801	0.591296	0.530674	0.138155	0.127776
-4.98134	-5.73734	-5.75591	-5.62677	-5.38773	-4.50988	True	alcohol metabolic process;carbohydrate metabolic process;cellular carbohydrate metabolic process;cellular metabolic process;cellular process;metabolic process;monosaccharide metabolic process;pentose metabolic process;primary metabolic process;small molecule metabolic process;xylulose metabolic process	carbohydrate kinase activity;catalytic activity;kinase activity;phosphotransferase activity, alcohol group as acceptor;transferase activity;transferase activity, transferring phosphorus-containing groups;xylulokinase activity	extracellular membrane-bounded organelle;extracellular organelle;extracellular region part;extracellular vesicular exosome;membrane-bounded organelle;membrane-bounded vesicle;organelle;vesicle	3	3	3	9.8	9.8	9.8	52.913	0	12.401	40445000	7	0	0	0	0	0	0	2124100	19092000	19229000	NaN	NaN	NaN	NaN	A0A5F9C2T5;G1U450	A0A5F9C2T5;G1U450	Xylulose kinase OS=Oryctolagus cuniculus OX=9986 GN=XYLB PE=3 SV=1;Xylulose kinase OS=Oryctolagus cuniculus OX=9986 GN=XYLB PE=3 SV=2	XYLB	XYLB			119	119	-0.316734	-0.745742	-0.911397	0.497262	0.395232	0.119517	0.100063
-2.58445	-2.51518	-2.32878	-2.94022	-2.59567	-2.68244	True	cellular lipid metabolic process;cellular metabolic process;cellular process;dephosphorylation;glycerolipid metabolic process;glycerophospholipid metabolic process;lipid metabolic process;lipid modification;metabolic process;organophosphate metabolic process;phosphate-containing compound metabolic process;phosphatidylinositol dephosphorylation;phosphatidylinositol metabolic process;phospholipid d…	calcium activated cation channel activity;calcium-activated potassium channel activity;catalytic activity;cation channel activity;cation transmembrane transporter activity;channel activity;gated channel activity;hydrolase activity;hydrolase activity, acting on ester bonds;ion channel activity;ion gated channel activity;ion transmembrane transporter activity;passive transmembrane transporter activ…	cell part;cytoplasm;intracellular part	11	11	11	22.5	22.5	22.5	67.496	0	23.878	81572000	16	0	0	0	0	0	0	5137500	53456000	22978000	NaN	NaN	NaN	NaN	A0A5F9C7T9;A0A5F9C2W8;G1T4H6;A0A5F9DJ96	A0A5F9C7T9;A0A5F9C2W8;G1T4H6;A0A5F9DJ96	Phosphatidylinositol-3-phosphate phosphatase OS=Oryctolagus cuniculus OX=9986 GN=MTMR6 PE=3 SV=1;Phosphatidylinositol-3-phosphate phosphatase OS=Oryctolagus cuniculus OX=9986 GN=MTMR6 PE=3 SV=1;Phosphatidylinositol-3-phosphate phosphatase OS=Oryctolagus cu	MTMR6	MTMR6			121	121	0.263305	2.04772	1.96306	0.109974	0.0944413	0.034174	0.0298075
3.21187	3.41276	3.61744	2.27988	2.6833	2.5166	True	biological regulation;cellular component assembly;cellular component assembly at cellular level;cellular component organization;cellular component organization at cellular level;cellular component organization or biogenesis;cellular component organization or biogenesis at cellular level;cellular localization;cellular macromolecule localization;cellular process;cellular protein localization;elasti…	binding;calcium ion binding;cation binding;ion binding;metal ion binding	elastic fiber;extracellular matrix part;extracellular membrane-bounded organelle;extracellular organelle;extracellular region part;extracellular space;extracellular vesicular exosome;membrane-bounded organelle;membrane-bounded vesicle;organelle;vesicle	11	11	11	31.4	31.4	31.4	45.571	0	131.64	4168300000	66	0	0	28148000	22312000	19186000	15163000	412350000	2020400000	1650700000	NaN	NaN	NaN	NaN	A0A5F9D150;G1T4W4;A0A5F9C2W9	A0A5F9D150;G1T4W4;A0A5F9C2W9	Fibulin-5 OS=Oryctolagus cuniculus OX=9986 GN=FBLN5 PE=3 SV=1;Fibulin-5 OS=Oryctolagus cuniculus OX=9986 GN=FBLN5 PE=3 SV=1;Fibulin-5 OS=Oryctolagus cuniculus OX=9986 GN=FBLN5 PE=3 SV=1	FBLN5	FBLN5			122	122	0.920763	5.56194	5.84561	0.00511686	0.000889411	0.00410029	0.000934556
0.873434	3.02838	1.01807	-1.95043	-1.06976	-1.19305	True	biological adhesion;cell adhesion;cell differentiation;cellular developmental process;cellular process;developmental process;endodermal cell differentiation		collagen;extracellular matrix;extracellular matrix part;extracellular membrane-bounded organelle;extracellular organelle;extracellular region part;extracellular space;extracellular vesicular exosome;membrane-bounded organelle;membrane-bounded vesicle;organelle;proteinaceous extracellular matrix;vesicle	67	67	67	30.1	30.1	30.1	324.38	0	257.47	1701800000	149	0	0	0	0	0	0	98278000	890220000	713270000	NaN	NaN	NaN	NaN	A0A5F9C2X4;A0A5F9DVH1;A0A5F9DAJ5;A0A5F9CR40;A0A5F9CJB7;G1T994;A0A5F9CGX6;A0A5F9D4Y9;A0A5F9CXR4;Q28902	A0A5F9C2X4;A0A5F9DVH1;A0A5F9DAJ5;A0A5F9CR40;A0A5F9CJB7;G1T994;A0A5F9CGX6;A0A5F9D4Y9;A0A5F9CXR4	Collagen alpha-1(XII) chain OS=Oryctolagus cuniculus OX=9986 GN=COL12A1 PE=4 SV=1;Collagen alpha-1(XII) chain OS=Oryctolagus cuniculus OX=9986 GN=COL12A1 PE=4 SV=1;Collagen alpha-1(XII) chain OS=Oryctolagus cuniculus OX=9986 GN=COL12A1 PE=4 SV=1;Collagen a	COL12A1	COL12A1			123	123	3.04438	4.07015	5.08412	0.0152211	0.00188413	0.00753888	0.00141538
-4.61002	-4.53787	-4.45147	-4.49017	-4.36131	-4.29168	True		binding;nucleic acid binding;nucleotide binding		10	10	10	21.5	21.5	21.5	62.034	0	35.151	181750000	13	0	0	0	0	0	0	2499400	128330000	50919000	NaN	NaN	NaN	NaN	A0A5F9C2Z5;G1T4L9	A0A5F9C2Z5;G1T4L9	Myelin expression factor 2 OS=Oryctolagus cuniculus OX=9986 GN=MYEF2 PE=4 SV=1;Myelin expression factor 2 OS=Oryctolagus cuniculus OX=9986 GN=MYEF2 PE=4 SV=2	MYEF2	MYEF2			124	124	-0.152066	-2.05397	-1.4461	0.109198	0.195447	0.0339833	0.0554212
-2.66039	-1.96558	-2.14513	-3.32737	-3.70845	-3.77074	True	cellular metabolic process;cellular nitrogen compound metabolic process;cellular process;metabolic process;nitrogen compound metabolic process;nucleobase-containing compound metabolic process;nucleobase-containing small molecule metabolic process;nucleoside phosphate metabolic process;nucleotide metabolic process;primary metabolic process;small molecule metabolic process	5'-nucleotidase activity;binding;catalytic activity;cation binding;hydrolase activity;hydrolase activity, acting on ester bonds;ion binding;magnesium ion binding;metal ion binding;nucleotidase activity;nucleotide binding;phosphatase activity;phosphoric ester hydrolase activity	cell part;cytoplasm;intracellular part	4	4	3	8.5	8.5	6.5	62.106	0	8.142	51866000	5	0	0	0	0	0	0	6074900	25955000	19836000	NaN	NaN	NaN	NaN	A0A5F9C301;A0A5F9CJW3;G1STG5	A0A5F9C301;A0A5F9CJW3;G1STG5	7-methylguanosine phosphate-specific 5-nucleotidase OS=Oryctolagus cuniculus OX=9986 GN=P3H4 PE=3 SV=1;5-nucleotidase OS=Oryctolagus cuniculus OX=9986 GN=P3H4 PE=3 SV=1;7-methylguanosine phosphate-specific 5-nucleotidase OS=Oryctolagus cuniculus OX=9986	NT5C3B	P3H4			126	126	1.34516	5.37784	6.21368	0.00577696	0.000634352	0.00440094	0.000792868
4.13828	3.82198	4.09588	4.97848	4.88502	4.84057	True		catalytic activity;oxidoreductase activity		24	24	1	76.4	76.4	6.4	33.657	0	323.31	11359000000	266	10430000	9650400	279590000	160430000	322580000	417590000	982140000	4042500000	5134200000	NaN	NaN	NaN	NaN	A0A5F9C312;A0A5F9CJE8;A0A5F9CTH1;G1TT91;A0A5F9CBJ7	A0A5F9C312;A0A5F9CJE8	Aldo_ket_red domain-containing protein OS=Oryctolagus cuniculus OX=9986 PE=3 SV=1;Aldo_ket_red domain-containing protein OS=Oryctolagus cuniculus OX=9986 PE=3 SV=1					127	127	-0.882642	-8.23892	-7.25068	0.00118352	0.00026414	0.00228661	0.000513622
3.00257	2.87771	2.98025	3.72963	3.49973	3.54682	True		binding;cation binding;ion binding;metal ion binding;transition metal ion binding;zinc ion binding	cell part;cytoplasm;intracellular part;macromolecular complex;protein complex;synapse	21	21	10	40.4	40.4	20.5	61.347	0	270.17	3857000000	97	0	0	12471000	11158000	45124000	67812000	268950000	1831800000	1619700000	NaN	NaN	NaN	NaN	A0A5F9DCU4;A0A5F9C316;A0A5F9D2E9;A0A5F9DEN7;G1SKD7;A0A5F9CM99;A0A5F9CM47;A0A5F9DJC3;A0A5F9CI21;A0A5F9DDQ7;G1SF23;A0A5F9D6N3;A0A5F9C6S8;A0A5F9DKD9;A0A5F9DUD8;A0A5F9C2F0;A0A5F9DS23	A0A5F9DCU4;A0A5F9C316;A0A5F9D2E9;A0A5F9DEN7;G1SKD7;A0A5F9CM99	Dystrobrevin alpha OS=Oryctolagus cuniculus OX=9986 GN=DTNA PE=3 SV=1;Dystrobrevin OS=Oryctolagus cuniculus OX=9986 GN=DTNA PE=3 SV=1;Dystrobrevin OS=Oryctolagus cuniculus OX=9986 GN=DTNA PE=3 SV=1;Dystrobrevin OS=Oryctolagus cuniculus OX=9986 GN=DTNA PE=3	DTNA;DTNB	DTNA			129	129	-0.638549	-7.98557	-5.92105	0.00133302	0.000828853	0.00232768	0.000893114
-3.50683	-2.89946	-3.18884	-3.11526	-3.56031	-3.85389	True	anatomical structure development;cell development;cellular developmental process;cellular process;columnar/cuboidal epithelial cell development;developmental process;epithelial cell development;intestinal epithelial cell development		cell part;cis-Golgi network;coated vesicle;cytoplasmic membrane-bounded vesicle;cytoplasmic part;cytoplasmic vesicle;endoplasmic reticulum;ER to Golgi transport vesicle;Golgi apparatus part;integral to membrane;intracellular membrane-bounded organelle;intracellular organelle;intracellular organelle part;intracellular part;intrinsic to membrane;membrane part;membrane-bounded organelle;membrane-bou…	3	3	3	14.1	14.1	14.1	25.991	0	7.1585	27528000	6	0	0	0	0	0	0	3761600	14655000	9111100	NaN	NaN	NaN	NaN	G1T7J9;A0A5F9C321	G1T7J9;A0A5F9C321	Protein YIPF OS=Oryctolagus cuniculus OX=9986 GN=YIPF6 PE=3 SV=3;Protein YIPF OS=Oryctolagus cuniculus OX=9986 GN=YIPF6 PE=3 SV=1	YIPF6	YIPF6			130	130	0.31144	1.12332	1.318	0.32416	0.232871	0.0844704	0.0641408
0.328749	0.401693	0.587031	0.0579247	0.0726957	0.0827308	False;True	biological regulation;cellular process;cellular response to stimulus;chordate embryonic development;circadian rhythm;developmental process;embryo development;embryo development ending in birth or egg hatching;in utero embryonic development;induction of apoptosis;induction of apoptosis by intracellular signals;induction of programmed cell death;intracellular signal transduction;negative regulation…	adenyl nucleotide binding;adenyl ribonucleotide binding;ATP binding;binding;catalytic activity;helicase activity;hydrolase activity;hydrolase activity, acting on acid anhydrides;hydrolase activity, acting on acid anhydrides, in phosphorus-containing anhydrides;nucleic acid binding;nucleoside-triphosphatase activity;nucleotide binding;pre-mRNA binding;protein binding transcription factor activity;…	catalytic step 2 spliceosome;cell part;extracellular membrane-bounded organelle;extracellular organelle;extracellular region part;extracellular vesicular exosome;intracellular non-membrane-bounded organelle;intracellular organelle;intracellular organelle part;intracellular part;macromolecular complex;membrane;membrane-bounded organelle;membrane-bounded vesicle;non-membrane-bounded organelle;nucle…	25	17	17	49.6	34.4	34.4	63.103	0	47.567	435190000	32	0	0	0	0	0	0	50330000	213660000	171190000	NaN	NaN	NaN	NaN	A0A5F9C8L5;A0A5F9C333;A0A5F9CPF5;G1TLW3;A0A5F9DAG9;A0A5F9DHJ7;A0A5F9D1F1	A0A5F9C8L5;A0A5F9C333;A0A5F9CPF5;G1TLW3;A0A5F9DAG9;A0A5F9DHJ7	DEAD box protein 5 OS=Oryctolagus cuniculus OX=9986 GN=DDX5 PE=3 SV=1;DEAD box protein 5 OS=Oryctolagus cuniculus OX=9986 GN=DDX5 PE=3 SV=1;DEAD box protein 5 OS=Oryctolagus cuniculus OX=9986 GN=DDX5 PE=3 SV=1;DEAD box protein 5 OS=Oryctolagus cuniculus OX	DDX5	DDX5			131	131	0.36804	4.76652	3.45319	0.00886266	0.0123289	0.00543911	0.00544491
-4.11565	-3.96214	-3.76303	-5.75887	-4.86748	-4.26047	True				2	2	2	5.4	5.4	5.4	51.821	0	5.0408	9112600	3	0	0	0	0	0	0	1520000	7592700	0	NaN	NaN	NaN	NaN	A0A5F9C4N6;A0A5F9C335;G1U668;A0A5F9C6H4;A0A5F9D6A7	A0A5F9C4N6;A0A5F9C335;G1U668;A0A5F9C6H4;A0A5F9D6A7	Fibronectin type III and SPRY domain containing 1 like OS=Oryctolagus cuniculus OX=9986 GN=FSD1L PE=4 SV=1;Fibronectin type III and SPRY domain containing 1 like OS=Oryctolagus cuniculus OX=9986 GN=FSD1L PE=4 SV=1;Fibronectin type III and SPRY domain conta	FSD1L	FSD1L			132	132	1.01533	2.27168	2.78483	0.0855689	0.0298301	0.0279447	0.0112193
-0.594539	-0.425752	-0.447053	-1.64961	-1.51647	-1.67122	False;True				5	1	1	27.5	6.7	6.7	20.299	0.0013572	4.399	348350000	8	0	0	0	0	0	0	29434000	136450000	182470000	1	1	NaN	NaN	A0A5F9C336	A0A5F9C336	GOLD domain-containing protein OS=Oryctolagus cuniculus OX=9986 PE=3 SV=1					133	133	1.12332	15.6416	10.7819	9.75639e-05	2.49834e-05	0.00147424	0.000231751
4.25665	5.98942	4.80151	-0.828028	0.227078	1.09427	True	anatomical structure development;biological adhesion;biological regulation;cell adhesion;cellular component organization;cellular component organization at cellular level;cellular component organization or biogenesis;cellular component organization or biogenesis at cellular level;cellular process;developmental process;extracellular matrix organization;extracellular structure organization;regulati…	binding;carbohydrate binding;glycosaminoglycan binding;heparin binding;pattern binding;polysaccharide binding	cell part;cytoplasmic part;extracellular matrix;extracellular region part;Golgi apparatus part;intracellular organelle part;intracellular part;organelle part;proteinaceous extracellular matrix;trans-Golgi network	33	33	0	54	54	0	92.219	0	323.31	7968900000	266	2432500	973780	79725000	51775000	166190000	138410000	719950000	3812300000	2997100000	NaN	NaN	NaN	NaN	A0A5F9C343;G1T1D7;A0A5F9CD23;A0A5F9D1X1;A0A5F9C7J9;CON__Q2KJC7	A0A5F9C343;G1T1D7;A0A5F9CD23;A0A5F9D1X1;A0A5F9C7J9	Periostin OS=Oryctolagus cuniculus OX=9986 GN=POSTN PE=4 SV=1;Periostin OS=Oryctolagus cuniculus OX=9986 GN=POSTN PE=4 SV=1;Periostin OS=Oryctolagus cuniculus OX=9986 GN=POSTN PE=4 SV=1;Periostin OS=Oryctolagus cuniculus OX=9986 GN=POSTN PE=4 SV=1;Periosti	POSTN	POSTN			134	134	4.85142	6.42243	8.02408	0.00302155	0.000146439	0.00321201	0.000425614
-4.30447	-4.16182	-4.04601	-3.97322	-3.55904	-3.774	True		binding;DNA binding;nucleic acid binding	cell part;intracellular membrane-bounded organelle;intracellular organelle;intracellular part;membrane-bounded organelle;nucleus;organelle	2	2	2	3.1	3.1	3.1	71.564	0.00068871	4.7234	32131000	4	0	0	0	0	0	0	1085100	18943000	12103000	NaN	NaN	NaN	NaN	A0A5F9C371;A0A5F9CTV2;G1SKZ2	A0A5F9C371;A0A5F9CTV2;G1SKZ2	A-kinase anchoring protein 8 OS=Oryctolagus cuniculus OX=9986 GN=AKAP8 PE=3 SV=1;A-kinase anchoring protein 8 OS=Oryctolagus cuniculus OX=9986 GN=AKAP8 PE=3 SV=1;A-kinase anchoring protein 8 OS=Oryctolagus cuniculus OX=9986 GN=AKAP8 PE=3 SV=2	AKAP8	AKAP8			136	136	-0.402012	-2.85056	-2.83589	0.0463694	0.0278241	0.0171072	0.010635
-2.1952	-2.48379	-2.29478	-1.5326	-1.84708	-1.614	False;True	alcohol catabolic process;alcohol metabolic process;carbohydrate catabolic process;carbohydrate metabolic process;catabolic process;cell motility;cellular carbohydrate catabolic process;cellular carbohydrate metabolic process;cellular component movement;cellular metabolic process;cellular process;generation of precursor metabolites and energy;glucose catabolic process;glucose metabolic process;gl…	binding;catalytic activity;coenzyme binding;cofactor binding;glyceraldehyde-3-phosphate dehydrogenase (NAD+) (phosphorylating) activity;NAD binding;NADP binding;nucleotide binding;oxidoreductase activity;oxidoreductase activity, acting on the aldehyde or oxo group of donors;oxidoreductase activity, acting on the aldehyde or oxo group of donors, NAD or NADP as acceptor	cell part;cell projection part;flagellar fibrous sheath;flagellum part;intracellular membrane-bounded organelle;intracellular organelle;intracellular organelle part;intracellular part;membrane-bounded organelle;microtubule-based flagellum part;nucleus;organelle;organelle part	2	1	1	4.7	3.1	3.1	48.149	0	13.264	201730000	15	0	0	0	0	0	0	16404000	95154000	90177000	NaN	NaN	NaN	NaN	G1T091;G1TUD0;A0A5F9DW84;A0A5F9C381	G1T091;G1TUD0;A0A5F9DW84;A0A5F9C381	Glyceraldehyde-3-phosphate dehydrogenase OS=Oryctolagus cuniculus OX=9986 GN=GAPDHS PE=3 SV=3;Glyceraldehyde-3-phosphate dehydrogenase (phosphorylating) OS=Oryctolagus cuniculus OX=9986 GN=GAPDHS PE=3 SV=3;Glyceraldehyde-3-phosphate dehydrogenase (phosphor	GAPDHS	GAPDHS			138	138	-0.660029	-5.211	-4.96349	0.00646717	0.00213666	0.00460763	0.00152388
-5.17421	-5.60927	-5.44077	-4.83635	-4.04228	-4.61337	True			cell part;intracellular organelle part;intracellular part;nuclear part;nucleoplasm;organelle part	3	3	3	7.1	7.1	7.1	62.064	0	8.0049	25865000	5	0	0	0	0	0	0	944540	13606000	11315000	NaN	NaN	NaN	NaN	A0A5F9C393;G1TJJ0;A0A5F9DT79;A0A5F9D690;A0A5F9CYL7;A0A5F9D158;A0A5F9CTK4;A0A5F9CLS9;A0A5F9DD14;A0A5F9CWM0	A0A5F9C393;G1TJJ0;A0A5F9DT79;A0A5F9D690;A0A5F9CYL7;A0A5F9D158;A0A5F9CTK4;A0A5F9CLS9;A0A5F9DD14;A0A5F9CWM0	Ubiquitin carboxyl-terminal hydrolase OS=Oryctolagus cuniculus OX=9986 GN=MINDY2 PE=3 SV=1;Ubiquitin carboxyl-terminal hydrolase OS=Oryctolagus cuniculus OX=9986 GN=MINDY2 PE=3 SV=3;Ubiquitin carboxyl-terminal hydrolase OS=Oryctolagus cuniculus OX=9986 GN=	FAM63B	MINDY2			140	140	-0.91075	-3.39531	-3.9653	0.0273955	0.00654936	0.0113818	0.00328969
-2.21484	-1.90039	-2.3571	-2.7358	-2.73777	-2.71748	True		catalytic activity	extracellular membrane-bounded organelle;extracellular organelle;extracellular region part;extracellular vesicular exosome;membrane-bounded organelle;membrane-bounded vesicle;organelle;vesicle	4	4	4	8.2	8.2	8.2	54.667	0	8.9366	156440000	11	0	0	0	0	0	0	7345000	65436000	83659000	NaN	NaN	NaN	NaN	G1TJS2;A0A5F9C396;A0A5F9CH02	G1TJS2;A0A5F9C396;A0A5F9CH02	Phospholipase D family member 3 OS=Oryctolagus cuniculus OX=9986 GN=PLD3 PE=3 SV=3;Phospholipase D family member 3 OS=Oryctolagus cuniculus OX=9986 GN=PLD3 PE=3 SV=1;Phospholipase D family member 3 OS=Oryctolagus cuniculus OX=9986 GN=PLD3 PE=3 SV=1	PLD3	PLD3			141	141	0.572907	4.24118	4.14916	0.0132511	0.00526984	0.00692434	0.00283559
5.7105	5.2266	5.1397	6.25949	6.23851	5.986	True	alcohol catabolic process;alcohol metabolic process;carbohydrate catabolic process;carbohydrate metabolic process;catabolic process;cellular carbohydrate catabolic process;cellular carbohydrate metabolic process;cellular metabolic process;cellular process;generation of precursor metabolites and energy;glucose catabolic process;glucose metabolic process;glycolysis;hexose catabolic process;hexose m…	adenyl nucleotide binding;adenyl ribonucleotide binding;ATP binding;binding;carbohydrate kinase activity;catalytic activity;hexokinase activity;kinase activity;nucleotide binding;phosphotransferase activity, alcohol group as acceptor;purine nucleotide binding;purine ribonucleoside triphosphate binding;purine ribonucleotide binding;ribonucleotide binding;transferase activity;transferase activity, …	cell part;cytoplasmic part;cytosol;intracellular membrane-bounded organelle;intracellular organelle;intracellular part;membrane part;membrane raft;membrane-bounded organelle;mitochondrion;organelle	48	48	43	54	54	48.3	101.95	0	323.31	29502000000	520	7176300	5635200	456230000	365220000	948010000	879240000	2156400000	12979000000	11706000000	NaN	NaN	NaN	NaN	A0A5F9C3A1;G1SRI8;G1SMV5	A0A5F9C3A1;G1SRI8	Hexokinase OS=Oryctolagus cuniculus OX=9986 GN=HK1 PE=3 SV=1;Hexokinase OS=Oryctolagus cuniculus OX=9986 GN=HK1 PE=3 SV=2	HK1;HKDC1	HK1			142	142	-0.802398	-4.05012	-4.46879	0.0154742	0.0036554	0.00761307	0.00218977
4.27773	4.25823	4.47388	4.17386	4.2914	4.21387	True	biological regulation;biosynthetic process;cellular biosynthetic process;cellular macromolecule biosynthetic process;cellular macromolecule metabolic process;cellular metabolic process;cellular nitrogen compound metabolic process;cellular process;macromolecule biosynthetic process;macromolecule metabolic process;metabolic process;mRNA metabolic process;mRNA processing;negative regulation of biolo…	binding;DNA binding;nucleic acid binding;RNA binding	cell junction;cell part;cell projection;cytoplasm;cytoskeletal part;intracellular non-membrane-bounded organelle;intracellular organelle;intracellular organelle part;intracellular part;macromolecular complex;non-membrane-bounded organelle;nuclear part;nucleoplasm;organelle;organelle part;podosome;protein complex;ribonucleoprotein complex;spliceosomal complex	20	20	11	50.1	50.1	29.8	48.494	0	323.31	9426200000	192	1343200	0	132470000	124040000	323850000	244450000	699070000	3938500000	3962500000	NaN	NaN	NaN	NaN	A0A5F9C3B5;O19049;A0A5F9DFN0	A0A5F9C3B5;O19049;A0A5F9DFN0	Heterogeneous nuclear ribonucleoprotein K OS=Oryctolagus cuniculus OX=9986 PE=4 SV=1;Heterogeneous nuclear ribonucleoprotein K OS=Oryctolagus cuniculus OX=9986 GN=HNRNPK PE=2 SV=1;Heterogeneous nuclear ribonucleoprotein K OS=Oryctolagus cuniculus OX=9986 P	HNRNPK	HNRNPK			144	144	0.110241	1.43128	1.0352	0.225601	0.33823	0.062279	0.0880565
1.25832	1.25898	0.825686	1.31146	1.26817	0.775949	True	axon guidance;chemotaxis;locomotion;response to chemical stimulus;response to external stimulus;response to stimulus;taxis	catalytic activity;hydrolase activity;hydrolase activity, acting on carbon-nitrogen (but not peptide) bonds	cell body;cell part;cell projection;cytoplasm;dendrite;intracellular part;neuron projection;neuronal cell body	2	2	2	3.1	3.1	3.1	55.672	0.0099379	3.0802	11635000000	21	13317000	13013000	230300000	195070000	477170000	422130000	494830000	5717900000	4071700000	NaN	NaN	NaN	NaN	A0A5F9C3B6;G1T883;A0A5F9DL31	A0A5F9C3B6;G1T883;A0A5F9DL31	Dihydropyrimidinase like 5 OS=Oryctolagus cuniculus OX=9986 GN=DPYSL5 PE=4 SV=1;Dihydropyrimidinase like 5 OS=Oryctolagus cuniculus OX=9986 GN=DPYSL5 PE=3 SV=3;Dihydropyrimidinase like 5 OS=Oryctolagus cuniculus OX=9986 GN=DPYSL5 PE=3 SV=1	DPYSL5	DPYSL5			145	145	-0.00419744	-0.0187109	-0.0212038	0.985968	0.983731	0.208137	0.210925
7.20903	7.33446	7.25589	7.41772	7.21224	7.33763	True	adherens junction assembly;adherens junction organization;anatomical structure morphogenesis;apical junction assembly;axon extension;biological adhesion;biological regulation;cell adhesion;cell growth;cell junction assembly;cell junction organization;cell projection assembly;cell projection organization;cell-cell adhesion;cell-cell junction assembly;cell-cell junction organization;cell-matrix adh…	structural molecule activity	actin cytoskeleton;adherens junction;anchoring junction;cell junction;cell part;cell-cell adherens junction;cell-cell junction;cell-substrate adherens junction;cell-substrate junction;contractile fiber part;costamere;cytoplasmic part;cytoskeleton;extracellular membrane-bounded organelle;extracellular organelle;extracellular region part;extracellular vesicular exosome;fascia adherens;focal adhesio…	85	85	85	74.9	74.9	74.9	125.53	0	323.31	158450000000	1683	137840000	125460000	2887300000	2318400000	6522600000	5654700000	11073000000	70017000000	59716000000	NaN	NaN	NaN	NaN	A0A5F9C3B7;G1SJ56;A0A5F9D1N8;A0A5F9CUN3;A0A5F9DFZ5	A0A5F9C3B7;G1SJ56;A0A5F9D1N8;A0A5F9CUN3;A0A5F9DFZ5	Metavinculin OS=Oryctolagus cuniculus OX=9986 GN=VCL PE=3 SV=1;Metavinculin OS=Oryctolagus cuniculus OX=9986 GN=VCL PE=3 SV=2;Metavinculin OS=Oryctolagus cuniculus OX=9986 GN=VCL PE=3 SV=1;Metavinculin OS=Oryctolagus cuniculus OX=9986 GN=VCL PE=3 SV=1;Meta	VCL	VCL			146	146	-0.0560681	-0.7998	-0.541977	0.46863	0.606242	0.114034	0.1428
0.314766	-0.0145164	0.348193	1.12703	1.27752	1.16614	True	biological regulation;regulation of biological process;regulation of cellular process;regulation of ion transmembrane transport;regulation of ion transmembrane transporter activity;regulation of ion transport;regulation of localization;regulation of metal ion transport;regulation of molecular function;regulation of sodium ion transmembrane transporter activity;regulation of sodium ion transport;r…	channel activity;channel regulator activity;ion channel activity;ion transmembrane transporter activity;passive transmembrane transporter activity;sodium channel regulator activity;substrate-specific channel activity;substrate-specific transmembrane transporter activity;substrate-specific transporter activity;transmembrane transporter activity;transporter activity	cell part;membrane;plasma membrane;sarcolemma	1	1	1	13	13	13	10.509	0	25.743	1662500000	21	1891200	0	28717000	23873000	67234000	64913000	71762000	664960000	739190000	NaN	NaN	NaN	NaN	G1TZA0;A0A5F9C3B8	G1TZA0;A0A5F9C3B8	Phospholemman OS=Oryctolagus cuniculus OX=9986 GN=FXYD1 PE=1 SV=1;Uncharacterized protein OS=Oryctolagus cuniculus OX=9986 PE=4 SV=1	FXYD1	FXYD1			147	147	-0.974083	-7.84255	-7.40659	0.00142776	0.000233582	0.00239573	0.000492273
4.57747	4.95369	4.91567	4.13685	4.25395	4.233	True	actin cytoskeleton organization;actin filament-based process;actomyosin structure organization;anatomical structure morphogenesis;associative learning;axon extension;behavior;biological adhesion;biological regulation;blood vessel endothelial cell migration;calcium-independent cell-matrix adhesion;cardiac cell differentiation;cardiac muscle cell differentiation;cell adhesion;cell adhesion mediated…	receptor activity	adherens junction;alpha10-beta1 integrin complex;alpha11-beta1 integrin complex;alpha1-beta1 integrin complex;alpha2-beta1 integrin complex;alpha3-beta1 integrin complex;alpha7-beta1 integrin complex;anchoring junction;cell junction;cell part;cell projection;cell projection membrane;cell projection part;cell-cell contact zone;cell-cell junction;cell-substrate adherens junction;cell-substrate junc…	25	25	2	33.3	33.3	2.5	88.425	0	323.31	11115000000	216	1365100	1425700	189790000	148050000	477780000	382730000	1108800000	4248700000	4556300000	NaN	NaN	NaN	NaN	A0A5F9C3C4;G1SK33	A0A5F9C3C4;G1SK33	Integrin beta OS=Oryctolagus cuniculus OX=9986 GN=ITGB1 PE=3 SV=1;Integrin beta OS=Oryctolagus cuniculus OX=9986 GN=ITGB1 PE=3 SV=2	ITGB1	ITGB1			148	148	0.607672	4.8656	4.60627	0.00824584	0.0031377	0.00520231	0.0019584
4.11829	4.22275	3.73043	3.382	3.19149	3.41432	True	biosynthetic process;cellular biosynthetic process;cellular macromolecule biosynthetic process;cellular macromolecule metabolic process;cellular metabolic process;cellular process;cellular protein metabolic process;macromolecule biosynthetic process;macromolecule metabolic process;metabolic process;primary metabolic process;protein metabolic process;translation	structural constituent of ribosome;structural molecule activity	adherens junction;anchoring junction;cell junction;cell part;cell-substrate adherens junction;cell-substrate junction;cytosolic large ribosomal subunit;extracellular membrane-bounded organelle;extracellular organelle;extracellular region part;extracellular vesicular exosome;focal adhesion;intracellular non-membrane-bounded organelle;intracellular organelle;intracellular organelle part;intracellul…	16	16	16	41.3	41.3	41.3	45.375	0	126.16	3822000000	137	0	0	31686000	26828000	70788000	84739000	454930000	1827600000	1325400000	NaN	NaN	NaN	NaN	A0A5F9DCT1;G1SVW5;A0A5F9C3C5;A0A5F9CNS8;A0A5F9CVL3;A0A5F9C6F8	A0A5F9DCT1;G1SVW5;A0A5F9C3C5;A0A5F9CNS8	60S ribosomal protein L4 OS=Oryctolagus cuniculus OX=9986 PE=3 SV=1;60S ribosomal protein L4 OS=Oryctolagus cuniculus OX=9986 PE=1 SV=3;60S ribosomal protein L4 OS=Oryctolagus cuniculus OX=9986 PE=3 SV=1;60S ribosomal protein L4 OS=Oryctolagus cuniculus OX	RPL4	RPL4			149	149	0.694556	4.20655	4.41752	0.0136239	0.00387233	0.00705406	0.00227778
-0.225972	0.103854	0.0310845	0.26869	0.17481	0.333786	True	biological regulation;negative regulation of angiogenesis;negative regulation of biological process;negative regulation of blood vessel endothelial cell migration;negative regulation of cell communication;negative regulation of cell migration;negative regulation of cell migration involved in sprouting angiogenesis;negative regulation of cell motility;negative regulation of cellular component move…		basement membrane;extracellular matrix part;extracellular membrane-bounded organelle;extracellular organelle;extracellular region part;extracellular space;extracellular vesicular exosome;membrane-bounded organelle;membrane-bounded vesicle;organelle;vesicle	20	20	20	28.5	28.5	28.5	96.829	0	196.69	908870000	55	0	0	0	0	0	0	89395000	482460000	337010000	NaN	NaN	NaN	NaN	A0A5F9C3C9;G1TCN2;A0A5F9CIV7	A0A5F9C3C9;G1TCN2;A0A5F9CIV7	Multimerin 2 OS=Oryctolagus cuniculus OX=9986 GN=MMRN2 PE=4 SV=1;Multimerin 2 OS=Oryctolagus cuniculus OX=9986 GN=MMRN2 PE=4 SV=3;Multimerin 2 OS=Oryctolagus cuniculus OX=9986 GN=MMRN2 PE=4 SV=1	MMRN2	MMRN2			150	150	-0.28944	-2.62716	-2.3451	0.0583597	0.054955	0.0205138	0.0186984
-4.22066	-3.87732	-4.40478	-4.94646	-4.73771	-5.30138	True	anatomical structure homeostasis;biological regulation;cellular component organization;cellular component organization at cellular level;cellular component organization or biogenesis;cellular component organization or biogenesis at cellular level;cellular macromolecule metabolic process;cellular metabolic process;cellular nitrogen compound metabolic process;cellular process;chromosome organizatio…	adenyl nucleotide binding;adenyl ribonucleotide binding;ATP binding;binding;catalytic activity;DNA polymerase activity;nucleic acid binding;nucleotide binding;nucleotidyltransferase activity;purine nucleotide binding;purine ribonucleoside triphosphate binding;purine ribonucleotide binding;ribonucleotide binding;RNA binding;RNA-directed DNA polymerase activity;telomerase activity;transferase activ…	cell part;cytoplasm;intracellular organelle part;intracellular part;macromolecular complex;nuclear matrix;nuclear part;organelle part;ribonucleoprotein complex;telomerase holoenzyme complex	5	5	5	2	2	2	272.26	0	7.2763	5557600000	9	0	0	0	0	0	0	983520	3189100000	2367500000	NaN	NaN	NaN	NaN	A0A5F9CQE9;G1SHA4;A0A5F9C3F0;A0A5F9D0S8;A0A5F9DLR8	A0A5F9CQE9;G1SHA4;A0A5F9C3F0;A0A5F9D0S8;A0A5F9DLR8	Telomerase associated protein 1 OS=Oryctolagus cuniculus OX=9986 GN=TEP1 PE=4 SV=1;Telomerase associated protein 1 OS=Oryctolagus cuniculus OX=9986 GN=TEP1 PE=4 SV=2;Telomerase associated protein 1 OS=Oryctolagus cuniculus OX=9986 GN=TEP1 PE=4 SV=1;Telomer	TEP1	TEP1			153	153	0.827598	3.66614	4.15963	0.0214639	0.0052058	0.00958138	0.00281097
-4.73774	-4.16236	-5.03285	-5.08641	-4.0586	-4.78322	True	anatomical structure formation involved in morphogenesis;biological regulation;cell projection assembly;cell projection organization;cellular component assembly;cellular component assembly at cellular level;cellular component assembly involved in morphogenesis;cellular component organization;cellular component organization at cellular level;cellular component organization or biogenesis;cellular c…	catalytic activity;hydrolase activity;hydrolase activity, acting on ester bonds;inositol or phosphatidylinositol phosphatase activity;phosphatase activity;phosphatidylinositol bisphosphate phosphatase activity;phosphatidylinositol phosphate 5-phosphatase activity;phosphatidylinositol-4,5-bisphosphate 5-phosphatase activity;phosphoric ester hydrolase activity	cell part;cell projection;cilium;clathrin-coated vesicle;coated vesicle;cytoplasmic membrane-bounded vesicle;cytoplasmic part;cytoplasmic vesicle;early endosome;endosome;extracellular membrane-bounded organelle;extracellular organelle;extracellular region part;extracellular vesicular exosome;Golgi apparatus part;intracellular membrane-bounded organelle;intracellular organelle;intracellular organe…	7	7	7	10.6	10.6	10.6	97.975	0	16.811	69750000	11	0	0	34793000	0	0	0	4203300	9338800	21415000	NaN	NaN	NaN	NaN	A0A5F9C9I5;G1TQD3;A0A5F9CYW5;A0A5F9C3F3	A0A5F9C9I5;G1TQD3;A0A5F9CYW5;A0A5F9C3F3	Phosphoinositide 5-phosphatase OS=Oryctolagus cuniculus OX=9986 GN=OCRL PE=3 SV=1;Phosphoinositide 5-phosphatase OS=Oryctolagus cuniculus OX=9986 GN=OCRL PE=3 SV=3;Phosphoinositide 5-phosphatase OS=Oryctolagus cuniculus OX=9986 GN=OCRL PE=3 SV=1;Phosphoino	OCRL	OCRL			154	154	-0.00157356	-0.00395506	-0.00481247	0.997034	0.996307	0.210047	0.213028
-1.37993	-1.6693	-1.7331	-0.442573	-1.12876	-0.73935	True	amine biosynthetic process;amine metabolic process;biological regulation;biosynthetic process;carboxylic acid biosynthetic process;carboxylic acid metabolic process;cellular amine metabolic process;cellular amino acid biosynthetic process;cellular amino acid metabolic process;cellular biosynthetic process;cellular ketone metabolic process;cellular metabolic process;cellular modified amino acid bi…	binding;catalytic activity;cation binding;hydrolase activity;hydrolase activity, acting on ester bonds;hydroxyacylglutathione hydrolase activity;ion binding;metal ion binding;thiolester hydrolase activity;transition metal ion binding;zinc ion binding	cell part;cytoplasmic part;intracellular membrane-bounded organelle;intracellular organelle;intracellular part;membrane;membrane-bounded organelle;mitochondrion;organelle	3	3	3	22.6	22.6	22.6	14.922	0	7.4375	177120000	6	0	0	0	0	0	0	16668000	84422000	76031000	NaN	NaN	NaN	NaN	A0A5F9C3F4;G1U5Q2	A0A5F9C3F4	PNKD metallo-beta-lactamase domain containing OS=Oryctolagus cuniculus OX=9986 GN=PNKD PE=4 SV=1	PNKD	PNKD			155	155	-0.823885	-3.63814	-4.13038	0.0220007	0.00538689	0.00973241	0.00287662
-2.4201	-2.77111	-2.89867	-3.48066	-3.15915	-3.24496	True	biological regulation;chordate embryonic development;developmental process;embryo development;embryo development ending in birth or egg hatching;in utero embryonic development;negative regulation of biological process;negative regulation of biosynthetic process;negative regulation of cellular biosynthetic process;negative regulation of cellular macromolecule biosynthetic process;negative regulati…	binding;nucleic acid binding;RNA binding;translation factor activity, nucleic acid binding;translation initiation factor activity	cell part;cytoplasm;intracellular part;macromolecular complex;mRNA cap binding complex;protein complex;RNA cap binding complex	2	2	2	11.5	11.5	11.5	20.988	0.0043582	3.7234	28251000	4	0	0	0	0	0	0	1811200	14778000	11661000	NaN	NaN	NaN	NaN	A0A5F9C9K3;A0A5F9C3G0;G1SLZ9;A0A5F9D8Y7	A0A5F9C9K3;A0A5F9C3G0;G1SLZ9;A0A5F9D8Y7	Eukaryotic translation initiation factor 4E family member 2 OS=Oryctolagus cuniculus OX=9986 GN=EIF4E2 PE=3 SV=1;Eukaryotic translation initiation factor 4E family member 2 OS=Oryctolagus cuniculus OX=9986 GN=EIF4E2 PE=3 SV=1;Eukaryotic translation initiat	EIF4E2	EIF4E2			157	157	0.598297	3.47104	3.69232	0.0255593	0.00913015	0.010802	0.00425266
-0.183147	-0.132877	-0.0447774	-0.562921	-0.457273	-0.384916	True				4	4	4	33	33	33	20.319	0	17.454	73418000	14	0	0	0	0	0	0	10082000	33122000	30214000	NaN	NaN	NaN	NaN	A0A5F9CKD2;A0A5F9C3G7;G1T026	A0A5F9CKD2;A0A5F9C3G7;G1T026	ANK_REP_REGION domain-containing protein OS=Oryctolagus cuniculus OX=9986 PE=4 SV=1;ANK_REP_REGION domain-containing protein OS=Oryctolagus cuniculus OX=9986 PE=4 SV=1;ANK_REP_REGION domain-containing protein OS=Oryctolagus cuniculus OX=9986 PE=4 SV=1	LOC100355234	LOC100355234			159	159	0.348103	5.30448	3.42649	0.00606879	0.0127563	0.00448389	0.00559206
1.82923	2.18642	2.09651	1.49225	1.3974	1.39218	True		binding;cation binding;heme binding;ion binding;iron ion binding;metal ion binding;tetrapyrrole binding;transition metal ion binding	cell part;membrane	11	11	10	48.4	48.4	44.3	23.506	0	282.53	1458100000	50	0	0	6977900	9147100	28618000	25972000	152720000	638500000	596170000	NaN	NaN	NaN	NaN	A0A5F9C3I6;G1TVG8;A0A5F9D0B7;A0A5F9C6V5	A0A5F9C3I6;G1TVG8	Progesterone receptor membrane component 2 OS=Oryctolagus cuniculus OX=9986 PE=4 SV=1;Progesterone receptor membrane component 2 OS=Oryctolagus cuniculus OX=9986 PE=4 SV=3	PGRMC2	PGRMC2			160	160	0.610109	5.4432	4.90048	0.00553132	0.00228354	0.00428033	0.00159878
-3.55672	-3.41765	-3.58787	-3.61522	-3.45887	-3.58256	True	anatomical structure development;anatomical structure formation involved in morphogenesis;anatomical structure morphogenesis;appendage morphogenesis;biological regulation;brain morphogenesis;cell migration;cell motility;cell projection assembly;cell projection organization;cell proliferation;cellular component assembly;cellular component assembly at cellular level;cellular component assembly invo…		cell part;cell projection;centriolar satellite;centriole;cilium;cytoplasmic part;cytoskeletal part;extracellular region part;intercellular bridge;intracellular non-membrane-bounded organelle;intracellular organelle;intracellular organelle part;intracellular part;membrane;microtubule organizing center part;motile cilium;non-membrane-bounded organelle;organelle;organelle part;pericentriolar material	4	4	4	1.4	1.4	1.4	364.09	0	7.8925	8650000	4	0	0	0	0	0	0	2411000	0	6239000	NaN	NaN	NaN	NaN	A0A5F9CHR6;A0A5F9DSV9;A0A5F9C3L8;G1SML1	A0A5F9CHR6;A0A5F9DSV9;A0A5F9C3L8;G1SML1	Pericentrin OS=Oryctolagus cuniculus OX=9986 GN=PCNT PE=4 SV=1;Pericentrin OS=Oryctolagus cuniculus OX=9986 GN=PCNT PE=4 SV=1;Pericentrin OS=Oryctolagus cuniculus OX=9986 GN=PCNT PE=4 SV=1;Pericentrin OS=Oryctolagus cuniculus OX=9986 GN=PCNT PE=4 SV=2	PCNT	PCNT			164	164	0.0314713	0.444834	0.303406	0.679449	0.771238	0.154718	0.174102
0.420613	1.04253	0.881766	-0.00213289	-0.0316772	-0.0517049	True	biological regulation;posttranscriptional regulation of gene expression;protein stabilization;regulation of biological process;regulation of biological quality;regulation of gene expression;regulation of macromolecule metabolic process;regulation of metabolic process;regulation of protein stability		cell part;cytoplasmic part;cytoplasmic vesicle membrane;cytoplasmic vesicle part;endocytic vesicle membrane;endosomal part;endosome membrane;extracellular membrane-bounded organelle;extracellular organelle;extracellular region part;extracellular vesicular exosome;intracellular organelle part;intracellular part;late endosome membrane;lysosomal membrane;membrane;membrane-bounded organelle;membrane-…	4	4	4	10.6	10.6	10.6	45.337	0	11.092	566780000	16	0	0	0	0	8984800	0	46615000	256590000	254590000	NaN	NaN	NaN	NaN	A0A5F9CTT5;A0A5F9DPM1;A0A5F9C3N4;G1TMZ6;A0A5F9CG60;A0A5F9CTY5;A0A5F9CYH5;A0A5F9C2M7	A0A5F9CTT5;A0A5F9DPM1;A0A5F9C3N4;G1TMZ6;A0A5F9CG60;A0A5F9CTY5;A0A5F9CYH5;A0A5F9C2M7	Lysosomal associated membrane protein 2 OS=Oryctolagus cuniculus OX=9986 GN=LAMP2 PE=3 SV=1;Lysosomal associated membrane protein 2 OS=Oryctolagus cuniculus OX=9986 GN=LAMP2 PE=3 SV=1;Lysosomal associated membrane protein 2 OS=Oryctolagus cuniculus OX=9986	LAMP2	LAMP2			167	167	0.810142	4.33376	4.71363	0.0123132	0.00279022	0.0065853	0.0018141
-3.29714	-3.69483	-1.2694	-3.32899	-3.66165	-3.53221	True				3	3	3	6.9	6.9	6.9	58.237	0	5.0107	7468000	3	0	0	0	0	0	0	4122500	3345500	0	NaN	NaN	NaN	NaN	A0A5F9CY87;A0A5F9C3N8;A0A5F9C5W5;A0A5F9CZV5;A0A5F9DB52;G1T354	A0A5F9CY87;A0A5F9C3N8;A0A5F9C5W5;A0A5F9CZV5;A0A5F9DB52;G1T354	Uncharacterized protein OS=Oryctolagus cuniculus OX=9986 PE=4 SV=1;Uncharacterized protein OS=Oryctolagus cuniculus OX=9986 PE=4 SV=1;Uncharacterized protein OS=Oryctolagus cuniculus OX=9986 PE=4 SV=1;Uncharacterized protein OS=Oryctolagus cuniculus OX=998	KLHDC4	KLHDC4	9986.ENSOCUP00000010641	Kelch domain containing 4	168	168	0.753828	0.995497	1.24382	0.375839	0.257338	0.0948718	0.0696551
-0.416963	-0.176638	-0.307108	-2.48297	-2.48314	-2.00874	True	amine biosynthetic process;amine metabolic process;anatomical structure development;aspartate family amino acid metabolic process;biological regulation;biosynthetic process;carboxylic acid biosynthetic process;carboxylic acid metabolic process;cell cycle arrest;cell cycle process;cell development;cell projection organization;cellular amine metabolic process;cellular amino acid biosynthetic proces…	binding;catalytic activity;coenzyme binding;cofactor binding;NAD binding;nucleotide binding;oxidoreductase activity;oxidoreductase activity, acting on CH-OH group of donors;oxidoreductase activity, acting on the CH-OH group of donors, NAD or NADP as acceptor;phosphoglycerate dehydrogenase activity	extracellular membrane-bounded organelle;extracellular organelle;extracellular region part;extracellular vesicular exosome;membrane-bounded organelle;membrane-bounded vesicle;organelle;vesicle	8	8	8	19.9	19.9	19.9	56.462	0	49.32	235810000	21	0	0	0	0	0	0	16391000	94033000	125390000	NaN	NaN	NaN	NaN	A0A5F9DF54;A0A5F9C3T0;G1SPL1;A0A5F9DQA2;A0A5F9CUQ6;A0A5F9DL30	A0A5F9DF54;A0A5F9C3T0;G1SPL1;A0A5F9DQA2;A0A5F9CUQ6	D-3-phosphoglycerate dehydrogenase OS=Oryctolagus cuniculus OX=9986 GN=PHGDH PE=3 SV=1;D-3-phosphoglycerate dehydrogenase OS=Oryctolagus cuniculus OX=9986 GN=PHGDH PE=3 SV=1;D-3-phosphoglycerate dehydrogenase OS=Oryctolagus cuniculus OX=9986 GN=PHGDH PE=3	PHGDH	PHGDH			170	170	2.02471	11.7245	12.4787	0.000302692	1.02113e-05	0.00165429	0.000177235
-0.422852	-0.237443	-0.389447	-1.24821	-0.96065	-1.07129	True				4	4	4	30.5	30.5	30.5	17.982	0	13.641	153130000	12	0	0	943820	0	0	1384100	19859000	66997000	63950000	4	4	NaN	NaN	A0A5F9C3T1	A0A5F9C3T1	Sep15_SelM domain-containing protein OS=Oryctolagus cuniculus OX=9986 GN=SELENOF PE=3 SV=1		SELENOF			171	171	0.743471	7.33687	6.26991	0.00183717	0.000603229	0.00266284	0.000774276
-0.476046	-0.29091	-0.414189	-0.896733	-1.02984	-0.80596	True		carboxypeptidase activity;catalytic activity;exopeptidase activity;hydrolase activity;peptidase activity;peptidase activity, acting on L-amino acid peptides;serine hydrolase activity;serine-type carboxypeptidase activity;serine-type exopeptidase activity;serine-type peptidase activity	cell part;cytoplasmic part;intracellular membrane-bounded organelle;intracellular organelle;intracellular part;membrane-bounded organelle;mitochondrion;organelle	6	6	6	18.3	18.3	18.3	49.995	0	31.356	369680000	22	0	0	0	0	0	0	25558000	169910000	174210000	NaN	NaN	NaN	NaN	A0A5F9CVW0;A0A5F9DEI0;A0A5F9C3V2;G1SDZ0;A0A5F9CB14;A0A5F9DMP1	A0A5F9CVW0;A0A5F9DEI0;A0A5F9C3V2;G1SDZ0;A0A5F9CB14;A0A5F9DMP1	Carboxypeptidase OS=Oryctolagus cuniculus OX=9986 GN=CTSA PE=3 SV=1;Carboxypeptidase OS=Oryctolagus cuniculus OX=9986 GN=CTSA PE=3 SV=1;Carboxypeptidase OS=Oryctolagus cuniculus OX=9986 GN=CTSA PE=3 SV=1;Carboxypeptidase OS=Oryctolagus cuniculus OX=9986 GN	CTSA	CTSA			172	172	0.51713	6.09964	4.69572	0.0036548	0.00284506	0.00350515	0.00183424
-3.67932	-3.15859	-3.88296	-3.66126	-3.4627	-3.53773	True	cellular process;establishment of localization;establishment of localization in cell;exocytosis;secretion;secretion by cell;transport;vesicle-mediated transport		cell cortex part;cell part;cytoplasmic part;exocyst;intracellular part;macromolecular complex;protein complex	5	5	2	8.6	8.6	2.8	74.703	0	17.394	77786000	12	0	0	0	0	0	0	3165000	43069000	31552000	NaN	NaN	NaN	NaN	A0A5F9DQY1;G1TUN0;A0A5F9D6W7;A0A5F9C3V9;A0A5F9CTZ6;G1TKR7;A0A5F9C6I6	A0A5F9DQY1;G1TUN0;A0A5F9D6W7;A0A5F9C3V9;A0A5F9CTZ6;G1TKR7	Exocyst complex component 7 OS=Oryctolagus cuniculus OX=9986 PE=3 SV=1;Exocyst complex component 7 OS=Oryctolagus cuniculus OX=9986 PE=3 SV=2;Exocyst complex component 7 OS=Oryctolagus cuniculus OX=9986 PE=3 SV=1;Exocyst complex component 7 OS=Oryctolagus					173	173	-0.0197312	-0.0883559	-0.100039	0.933841	0.923385	0.199662	0.200889
2.06033	2.07128	1.9715	1.62708	1.54351	1.61016	True	cellular process;translational initiation	binding;catalytic activity;GTP binding;GTPase activity;guanyl nucleotide binding;guanyl ribonucleotide binding;hydrolase activity;hydrolase activity, acting on acid anhydrides;hydrolase activity, acting on acid anhydrides, in phosphorus-containing anhydrides;nucleic acid binding;nucleoside-triphosphatase activity;nucleotide binding;purine nucleotide binding;purine ribonucleoside triphosphate bind…		16	16	16	38.3	38.3	38.3	53.673	0	80.952	1425100000	46	0	0	0	0	0	0	88583000	890540000	446010000	NaN	NaN	NaN	NaN	G1SRA8;A0A5F9C3W2;A0A5F9DE91;P33887	G1SRA8;A0A5F9C3W2;A0A5F9DE91	Protein-synthesizing GTPase OS=Oryctolagus cuniculus OX=9986 PE=1 SV=3;Protein-synthesizing GTPase OS=Oryctolagus cuniculus OX=9986 PE=4 SV=1;Protein-synthesizing GTPase OS=Oryctolagus cuniculus OX=9986 PE=4 SV=1	EIF2S3	EIF2S3			174	174	0.440788	10.8548	4.73834	0.00040877	0.00271649	0.00182005	0.00177984
-1.45327	-1.25021	-1.41399	-1.92244	-1.78006	-2.02101	True	actin cytoskeleton organization;actin filament-based process;anatomical structure development;anatomical structure morphogenesis;biological regulation;brain development;cellular component organization;cellular component organization at cellular level;cellular component organization or biogenesis;cellular component organization or biogenesis at cellular level;cellular process;cellular response to …	enzyme activator activity;enzyme regulator activity;GTPase activator activity;GTPase regulator activity;guanyl-nucleotide exchange factor activity;nucleoside-triphosphatase regulator activity;Ras guanyl-nucleotide exchange factor activity;Rho guanyl-nucleotide exchange factor activity;small GTPase regulator activity	cell part;cytoplasmic part;cytosol;extracellular membrane-bounded organelle;extracellular organelle;extracellular region part;extracellular vesicular exosome;intracellular;intracellular part;macromolecular complex;membrane;membrane-bounded organelle;membrane-bounded vesicle;organelle;plasma membrane;protein complex;vesicle	12	12	12	15.4	15.4	15.4	101.51	0	30.179	160560000	20	0	0	0	0	0	0	10255000	72754000	77548000	NaN	NaN	NaN	NaN	A0A5F9C3Y6;G1SNE9;A0A5F9CJM7;A0A5F9DAJ1;A0A5F9CB46;A0A5F9CGJ3;A0A5F9DU27;A0A5F9CSB7;G1SMT6;A0A5F9DTT2;U3KPA6	A0A5F9C3Y6;G1SNE9;A0A5F9CJM7;A0A5F9DAJ1	Active breakpoint cluster region-related protein OS=Oryctolagus cuniculus OX=9986 GN=ABR PE=4 SV=1;Active breakpoint cluster region-related protein OS=Oryctolagus cuniculus OX=9986 GN=ABR PE=4 SV=2;Active breakpoint cluster region-related protein OS=Orycto	ABR;BCR	ABR			176	176	0.535343	5.72042	4.67496	0.00462131	0.00291016	0.00391733	0.00186343
-2.30172	-2.33645	-2.45412	-2.88657	-2.5829	-2.83588	True	anatomical structure development;anatomical structure morphogenesis;biological regulation;cell migration;cell motility;cell part morphogenesis;cell projection assembly;cell projection morphogenesis;cell projection organization;cellular component assembly;cellular component assembly at cellular level;cellular component morphogenesis;cellular component movement;cellular component organization;cellu…		cell part;cytoplasmic membrane-bounded vesicle;cytoplasmic part;cytoplasmic vesicle;cytoskeletal part;cytosol;endocytic vesicle;intracellular;intracellular membrane-bounded organelle;intracellular organelle;intracellular organelle part;intracellular part;membrane;membrane-bounded organelle;membrane-bounded vesicle;mitochondrial inner membrane;mitochondrial membrane;mitochondrial part;organelle;or…	6	6	6	8	8	8	90.907	0	13.096	53632000	8	0	0	0	0	0	0	6752500	16599000	30281000	NaN	NaN	NaN	NaN	A0A5F9C3Y7;A0A5F9DPE6;A0A5F9CN90;G1T2S4;A0A5F9CRU5;A0A5F9CJV1;G1SXQ8	A0A5F9C3Y7;A0A5F9DPE6;A0A5F9CN90;G1T2S4	Uncharacterized protein OS=Oryctolagus cuniculus OX=9986 PE=4 SV=1;Uncharacterized protein OS=Oryctolagus cuniculus OX=9986 PE=4 SV=1;Uncharacterized protein OS=Oryctolagus cuniculus OX=9986 PE=4 SV=1;Uncharacterized protein OS=Oryctolagus cuniculus OX=998	SRGAP1	SRGAP1	9986.ENSOCUP00000008355	SLIT-ROBO Rho GTPase activating protein 1	177	177	0.404358	3.86462	3.35956	0.018076	0.0139002	0.00846468	0.00599882
-6.53892	-6.04632	-6.28653	-5.27805	-6.62865	-6.30706	True	cellular process;establishment of localization;transmembrane transport;transport		cell part;cytoplasmic part;integral to membrane;intracellular organelle part;intracellular part;intrinsic to membrane;lysosomal membrane;membrane;membrane part;organelle membrane;organelle part;vacuolar membrane;vacuolar part	1	1	1	4	4	4	48.502	0.0013621	4.4685	24599000	3	0	0	0	0	0	0	1546300	12791000	10262000	NaN	NaN	NaN	NaN	A0A5F9C416;A0A5F9CMD6;G1U5V1	A0A5F9C416;A0A5F9CMD6;G1U5V1	Sphingolipid transporter 1 (putative) OS=Oryctolagus cuniculus OX=9986 GN=SPNS1 PE=4 SV=1;Sphingolipid transporter 1 (putative) OS=Oryctolagus cuniculus OX=9986 GN=SPNS1 PE=4 SV=1;Sphingolipid transporter 1 (putative) OS=Oryctolagus cuniculus OX=9986 GN=SP	SPNS1	SPNS1			180	180	-0.219338	-0.508389	-0.621926	0.637937	0.555562	0.147136	0.132936
-4.27961	-3.68829	-4.3286	-4.25265	-4.52997	-4.58588	True	ATP-dependent chromatin remodeling;biological regulation;biosynthetic process;cellular biosynthetic process;cellular component assembly;cellular component assembly at cellular level;cellular component organization;cellular component organization at cellular level;cellular component organization or biogenesis;cellular component organization or biogenesis at cellular level;cellular macromolecular c…	adenyl nucleotide binding;adenyl ribonucleotide binding;ATP binding;ATPase activity;binding;catalytic activity;chromatin binding;DNA binding;hydrolase activity;hydrolase activity, acting on acid anhydrides;hydrolase activity, acting on acid anhydrides, in phosphorus-containing anhydrides;nucleic acid binding;nucleoside-triphosphatase activity;nucleotide binding;purine nucleotide binding;purine ri…	cell part;chromatin remodeling complex;chromatin silencing complex;chromosomal part;chromosome;condensed chromosome;intracellular non-membrane-bounded organelle;intracellular organelle;intracellular organelle part;intracellular part;ISWI complex;macromolecular complex;non-membrane-bounded organelle;nuclear chromosome part;nuclear part;nuclear replication fork;nucleolus;NURF complex;organelle;orga…	10	10	7	10.8	10.8	8.1	116.85	0	27.614	144660000	16	0	0	0	0	0	0	4046300	59472000	81142000	NaN	NaN	NaN	NaN	A0A5F9C422;A0A5F9DMT6;G1T4M2	A0A5F9C422;A0A5F9DMT6;G1T4M2	SWI/SNF related, matrix associated, actin dependent regulator of chromatin, subfamily a, member 5 OS=Oryctolagus cuniculus OX=9986 GN=SMARCA5 PE=3 SV=1;SWI/SNF related, matrix associated, actin dependent regulator of chromatin, subfamily a, member 5 OS=Ory	SMARCA5	SMARCA5			181	181	0.357333	1.55286	1.7683	0.195415	0.124498	0.0552451	0.0377449
0.212611	0.367327	0.426905	0.296518	0.287248	0.284136	True	biological regulation;cellular component assembly;cellular component assembly at cellular level;cellular component organization;cellular component organization at cellular level;cellular component organization or biogenesis;cellular component organization or biogenesis at cellular level;cellular macromolecular complex assembly;cellular macromolecular complex subunit organization;cellular process;…	binding;nucleic acid binding;nucleotide binding	cell part;intracellular organelle part;intracellular part;nuclear part;nucleoplasm;organelle part	6	6	4	38.2	38.2	24.2	20.123	0	18.36	659250000	18	0	0	0	0	0	0	34779000	334610000	289860000	NaN	NaN	NaN	NaN	A0A5F9CWQ2;A0A5F9DIB6;A0A5F9C425;U3KPM8;A0A5F9DDF2;A0A5F9DLI1;G1TWF5	A0A5F9CWQ2;A0A5F9DIB6;A0A5F9C425;U3KPM8;A0A5F9DDF2	Serine and arginine rich splicing factor 10 OS=Oryctolagus cuniculus OX=9986 GN=SRSF10 PE=4 SV=1;Serine and arginine rich splicing factor 10 OS=Oryctolagus cuniculus OX=9986 GN=SRSF10 PE=4 SV=1;Serine and arginine rich splicing factor 10 OS=Oryctolagus cun	SRSF10	SRSF10			182	182	0.0463139	0.724002	0.458884	0.509142	0.661545	0.122039	0.153772
0.138882	0.276622	0.198607	-0.182196	-0.188651	0.0523114	True	anatomical structure development;apoptosis;apoptosis in response to endoplasmic reticulum stress;biological regulation;brain development;catabolic process;cell cycle process;cell death;cellular catabolic process;cellular component assembly;cellular component assembly at cellular level;cellular component organization;cellular component organization at cellular level;cellular component organization…	binding;ribonucleoprotein binding;ribosome binding	BAT3 complex;cell part;cytoplasmic part;cytosolic part;ER membrane insertion complex;intracellular organelle part;intracellular part;macromolecular complex;nuclear part;nucleoplasm;organelle part;protein complex	18	18	18	20.1	20.1	20.1	116.2	0	68.725	543140000	43	0	0	0	0	0	0	55574000	296700000	190870000	NaN	NaN	NaN	NaN	A0A5F9DGD5;A0A5F9DBM9;A0A5F9C432;G1SU30;A0A5F9CLL6;A0A5F9CMF5	A0A5F9DGD5;A0A5F9DBM9;A0A5F9C432;G1SU30;A0A5F9CLL6;A0A5F9CMF5	BCL2-associated athanogene 6 OS=Oryctolagus cuniculus OX=9986 GN=BAG6 PE=4 SV=1;BCL2-associated athanogene 6 OS=Oryctolagus cuniculus OX=9986 GN=BAG6 PE=4 SV=1;BCL2-associated athanogene 6 OS=Oryctolagus cuniculus OX=9986 GN=BAG6 PE=4 SV=1;BCL2-associated	BAG6	BAG6			184	184	0.310882	3.50356	2.77415	0.024816	0.0302691	0.010566	0.0113542
1.93886	1.91723	1.88829	1.76435	1.69604	1.70575	True	biological regulation;cellular macromolecule metabolic process;cellular metabolic process;cellular nitrogen compound metabolic process;cellular process;cellular response to stimulus;cellular response to stress;DNA metabolic process;DNA recombination;DNA repair;double-strand break repair;double-strand break repair via homologous recombination;double-strand break repair via nonhomologous end joinin…	endopeptidase activator activity;endopeptidase regulator activity;enzyme activator activity;enzyme regulator activity;peptidase activator activity;peptidase regulator activity	cell part;extracellular membrane-bounded organelle;extracellular organelle;extracellular region part;extracellular vesicular exosome;intracellular membrane-bounded organelle;intracellular organelle;intracellular part;macromolecular complex;membrane-bounded organelle;membrane-bounded vesicle;nucleus;organelle;proteasome regulatory particle, lid subcomplex;protein complex;vesicle	14	14	14	66	66	66	32.684	0	79.157	1495800000	51	0	0	0	0	1264900	1067400	149160000	707890000	636390000	NaN	NaN	NaN	NaN	A0A5F9C434;G1SFE0;A0A5F9DN62;A0A5F9CQ52	A0A5F9C434;G1SFE0;A0A5F9DN62;A0A5F9CQ52	26S proteasome regulatory subunit RPN11 OS=Oryctolagus cuniculus OX=9986 GN=PSMD14 PE=4 SV=1;26S proteasome regulatory subunit RPN11 OS=Oryctolagus cuniculus OX=9986 GN=PSMD14 PE=4 SV=3;26S proteasome regulatory subunit RPN11 OS=Oryctolagus cuniculus OX=99	PSMD14	PSMD14			185	185	0.192746	7.44712	2.14965	0.00173666	0.0724526	0.00259773	0.023717
1.0097	1.51646	1.22138	-0.0984912	0.27282	-0.0528197	True				5	5	5	52.1	52.1	52.1	9.9743	0	15.681	371640000	18	0	0	0	0	11983000	12370000	69821000	145830000	131640000	NaN	NaN	NaN	NaN	A0A5F9C445;A0A5F9D860	A0A5F9C445;A0A5F9D860	Protein transport protein Sec61 subunit beta OS=Oryctolagus cuniculus OX=9986 PE=3 SV=1;Uncharacterized protein OS=Oryctolagus cuniculus OX=9986 PE=4 SV=1					186	186	1.20868	6.43674	7.00902	0.00299674	0.000320971	0.00319745	0.000547833
2.38408	2.06802	2.03299	2.60649	2.52976	2.27854	True	AMP biosynthetic process;AMP metabolic process;biosynthetic process;cellular biosynthetic process;cellular component assembly;cellular component organization;cellular component organization or biogenesis;cellular metabolic process;cellular nitrogen compound biosynthetic process;cellular nitrogen compound metabolic process;cellular process;'de novo' AMP biosynthetic process;'de novo' IMP biosynthe…	(S)-2-(5-amino-1-(5-phospho-D-ribosyl)imidazole-4-carboxamido)succinate AMP-lyase (fumarate-forming) activity;amidine-lyase activity;carbon-nitrogen lyase activity;catalytic activity;lyase activity;N6-(1,2-dicarboxyethyl)AMP AMP-lyase (fumarate-forming) activity	cell part;cytoplasmic part;intracellular membrane-bounded organelle;intracellular organelle;intracellular part;membrane-bounded organelle;mitochondrion;organelle	16	16	16	41.6	41.6	41.6	52.919	0	127.94	1263100000	66	0	0	9738800	6351400	11056000	5494500	150020000	573890000	506530000	NaN	NaN	NaN	NaN	G1TB17;A0A5F9CHK8;A0A5F9C454;A0A5F9D9F4;A0A5F9D1F8;A0A5F9DH03;A0A5F9DBK1	G1TB17;A0A5F9CHK8;A0A5F9C454;A0A5F9D9F4;A0A5F9D1F8;A0A5F9DH03;A0A5F9DBK1	Adenylosuccinate lyase OS=Oryctolagus cuniculus OX=9986 GN=ADSL PE=3 SV=3;Adenylosuccinate lyase OS=Oryctolagus cuniculus OX=9986 GN=ADSL PE=3 SV=1;Adenylosuccinate lyase OS=Oryctolagus cuniculus OX=9986 GN=ADSL PE=3 SV=1;Adenylosuccinate lyase OS=Oryctola	ADSL	ADSL			188	188	-0.309902	-2.07644	-2.10901	0.106451	0.0767536	0.0332706	0.0248938
0.251504	0.353827	0.228035	0.962742	1.0803	0.864937	True	biological regulation;immune effector process;immune system process;multi-organism process;opsonization;positive regulation of biological process;positive regulation of cellular component organization;positive regulation of cellular process;positive regulation of defense response;positive regulation of endocytosis;positive regulation of inflammatory response;positive regulation of phagocytosis;po…		cell part;extracellular membrane-bounded organelle;extracellular organelle;extracellular region part;extracellular vesicular exosome;integral to membrane;integral to plasma membrane;intrinsic to membrane;intrinsic to plasma membrane;membrane part;membrane-bounded organelle;membrane-bounded vesicle;organelle;plasma membrane part;vesicle	4	4	4	15.4	15.4	15.4	29.249	0	13.575	637390000	16	0	0	0	4918500	10353000	0	28574000	316490000	277050000	NaN	NaN	NaN	NaN	A0A5F9DHQ8;A0A5F9CZS8;A0A5F9C8J4;A0A5F9DPI9;A0A5F9DME5;A0A5F9C465;A0A5F9DBM2;A0A5F9DRV7;G1SKT7;A0A5F9D614	A0A5F9DHQ8;A0A5F9CZS8;A0A5F9C8J4;A0A5F9DPI9;A0A5F9DME5;A0A5F9C465;A0A5F9DBM2;A0A5F9DRV7;G1SKT7;A0A5F9D614	Integrin-associated protein OS=Oryctolagus cuniculus OX=9986 PE=4 SV=1;Integrin-associated protein OS=Oryctolagus cuniculus OX=9986 PE=4 SV=1;Integrin-associated protein OS=Oryctolagus cuniculus OX=9986 PE=4 SV=1;Integrin-associated protein OS=Oryctolagus	LOC100355470	LOC100355470			190	190	-0.691538	-9.43922	-6.59768	0.000702411	0.000452924	0.00198572	0.000652705
4.61198	4.82946	4.70054	4.78755	4.57186	4.7307	True				23	23	3	26.7	26.7	3.7	92.292	0	323.31	19587000000	242	3181300	4150000	276690000	278220000	686480000	579470000	1096500000	8898200000	7764200000	NaN	NaN	NaN	NaN	A0A5F9C468;A0A5F9D7P7;A0A5F9DAB6;A0A5F9D384;A0A5F9DLL6;A0A5F9DJY0;A0A5F9CJ71;A0A5F9DBG1;A0A5F9DNK9	A0A5F9C468;A0A5F9D7P7;A0A5F9DAB6;A0A5F9D384;A0A5F9DLL6;A0A5F9DJY0;A0A5F9CJ71;A0A5F9DBG1;A0A5F9DNK9	Sarcolemmal membrane-associated protein OS=Oryctolagus cuniculus OX=9986 PE=4 SV=1;Sarcolemmal membrane-associated protein OS=Oryctolagus cuniculus OX=9986 PE=4 SV=1;Sarcolemmal membrane-associated protein OS=Oryctolagus cuniculus OX=9986 PE=4 SV=1;Sarcole					191	191	0.0172892	0.191488	0.153218	0.85747	0.882961	0.186839	0.193652
-3.82903	-4.14753	-4.08409	-3.95753	-4.14206	-4.28227	True	anatomical structure development;cellular component organization;cellular component organization at cellular level;cellular component organization or biogenesis;cellular component organization or biogenesis at cellular level;cellular macromolecular complex subunit organization;cellular process;developmental process;establishment of localization;establishment of localization in cell;establishment …	nucleocytoplasmic transporter activity;transporter activity	cell part;chromosomal part;condensed chromosome outer kinetochore;intracellular organelle part;intracellular part;macromolecular complex;membrane;membrane part;nuclear membrane;nuclear part;Nup107-160 complex;organelle membrane;organelle part;protein complex	8	8	8	10.9	10.9	10.9	120.88	0	20.108	73816000	10	0	0	0	0	0	0	3251400	58872000	11693000	NaN	NaN	NaN	NaN	A0A5F9CWH9;A0A5F9C478;G1SSM6;A0A5F9CP65;A0A5F9D2Q7	A0A5F9CWH9;A0A5F9C478;G1SSM6;A0A5F9CP65;A0A5F9D2Q7	Nucleoporin 133 OS=Oryctolagus cuniculus OX=9986 GN=NUP133 PE=3 SV=1;Nucleoporin 133 OS=Oryctolagus cuniculus OX=9986 GN=NUP133 PE=3 SV=1;Nucleoporin 133 OS=Oryctolagus cuniculus OX=9986 GN=NUP133 PE=3 SV=2;Nucleoporin 133 OS=Oryctolagus cuniculus OX=9986	NUP133	NUP133			195	195	0.107069	0.791134	0.774551	0.473133	0.466346	0.114828	0.114837
4.6113	4.92395	4.82139	3.86848	3.94989	3.94365	True	biological regulation;regulation of biological process;regulation of cell migration;regulation of cell motility;regulation of cellular component movement;regulation of cellular component organization;regulation of cellular process;regulation of cytoskeleton organization;regulation of localization;regulation of locomotion;regulation of organelle organization	structural constituent of muscle;structural molecule activity	adherens junction;anchoring junction;cell junction;cell-substrate adherens junction;cell-substrate junction;focal adhesion	33	33	3	45.3	45.3	3	80.518	0	323.31	7903000000	176	1033500	0	54042000	54016000	224640000	204820000	739880000	3545600000	3079000000	NaN	NaN	NaN	NaN	A0A5F9C480;A0A5F9C168;G1U3F3	A0A5F9C480;A0A5F9C168;G1U3F3	Nexilin F-actin binding protein OS=Oryctolagus cuniculus OX=9986 GN=NEXN PE=4 SV=1;Nexilin F-actin binding protein OS=Oryctolagus cuniculus OX=9986 GN=NEXN PE=4 SV=1;Nexilin F-actin binding protein OS=Oryctolagus cuniculus OX=9986 GN=NEXN PE=4 SV=3	NEXN	NEXN			196	196	0.864874	9.04097	7.48261	0.000829228	0.000220158	0.00203714	0.000479956
2.11709	1.24433	1.44457	3.2208	2.66776	2.76882	True	amine catabolic process;amine metabolic process;branched chain family amino acid catabolic process;branched chain family amino acid metabolic process;carboxylic acid catabolic process;carboxylic acid metabolic process;catabolic process;cellular amine metabolic process;cellular amino acid catabolic process;cellular amino acid metabolic process;cellular catabolic process;cellular ketone metabolic p…	alpha-ketoacid dehydrogenase activity;catalytic activity;oxidoreductase activity	cell part;cytoplasmic part;dihydrolipoyl dehydrogenase complex;intracellular organelle part;intracellular part;macromolecular complex;mitochondrial alpha-ketoglutarate dehydrogenase complex;mitochondrial part;mitochondrial tricarboxylic acid cycle enzyme complex;organelle part;protein complex;tricarboxylic acid cycle enzyme complex	10	10	10	32.1	32.1	32.1	43.178	0	126.94	2164600000	73	1205300	0	5520000	17430000	33800000	105420000	329960000	865700000	805570000	NaN	NaN	NaN	NaN	G1T4T3;A0A5F9C4A1	G1T4T3;A0A5F9C4A1	Branched chain keto acid dehydrogenase E1 subunit beta OS=Oryctolagus cuniculus OX=9986 GN=BCKDHB PE=4 SV=1;Branched chain keto acid dehydrogenase E1 subunit beta OS=Oryctolagus cuniculus OX=9986 GN=BCKDHB PE=4 SV=1	BCKDHB	BCKDHB			198	198	-1.2838	-4.08882	-4.87121	0.0149896	0.00235562	0.00747167	0.00162788
4.17781	4.35325	4.11498	3.32971	3.57399	3.54045	True	cellular process;establishment of localization;establishment of localization in cell;establishment of protein localization;intracellular protein transport;intracellular transport;protein transport;transport;vesicle-mediated transport	protein transporter activity;substrate-specific transporter activity;transporter activity	AP-type membrane coat adaptor complex;cell part;clathrin adaptor complex;cytoplasmic part;intracellular membrane-bounded organelle;intracellular organelle;intracellular part;macromolecular complex;membrane part;membrane-bounded organelle;organelle;protein complex	36	36	23	45.9	45.9	32.4	104.54	0	323.31	5105800000	177	0	0	10495000	5264900	52056000	34568000	419580000	2378200000	2205700000	NaN	NaN	NaN	NaN	A0A5F9C4A7;G1SL02	A0A5F9C4A7;G1SL02	AP complex subunit beta OS=Oryctolagus cuniculus OX=9986 GN=AP2B1 PE=3 SV=1;AP complex subunit beta OS=Oryctolagus cuniculus OX=9986 GN=AP2B1 PE=3 SV=1	AP2B1	AP2B1			199	199	0.733962	7.02086	6.10054	0.00216782	0.000702661	0.00287215	0.000828808
4.39677	4.71204	4.44601	3.79297	3.77281	3.99076	False;True	cellular component assembly;cellular component assembly at cellular level;cellular component organization;cellular component organization at cellular level;cellular component organization or biogenesis;cellular component organization or biogenesis at cellular level;cellular process;establishment of Golgi localization;establishment of localization;establishment of localization in cell;establishmen…		adherens junction;anchoring junction;blood microparticle;cell junction;cell part;cell-substrate adherens junction;cell-substrate junction;extracellular membrane-bounded organelle;extracellular organelle;extracellular region part;extracellular vesicular exosome;focal adhesion;intracellular membrane-bounded organelle;intracellular organelle;intracellular part;membrane-bounded organelle;membrane-bou…	15	12	10	60.7	50.8	43.7	28.515	0	323.31	14308000000	167	9633300	9395300	198120000	119640000	409460000	318000000	961530000	6611500000	5670900000	NaN	NaN	NaN	NaN	G1SDY5;A0A5F9C4B7;G1TVD5	G1SDY5;A0A5F9C4B7	Tyrosine 3-monooxygenase/tryptophan 5-monooxygenase activation protein zeta OS=Oryctolagus cuniculus OX=9986 GN=YWHAZ PE=3 SV=2;Tyrosine 3-monooxygenase/tryptophan 5-monooxygenase activation protein zeta OS=Oryctolagus cuniculus OX=9986 GN=YWHAZ PE=3 SV=1	YWHAZ	YWHAZ			201	201	0.666098	5.54634	5.15955	0.00516908	0.00174336	0.00410894	0.00135288
-2.21058	-2.30347	-1.87349	-2.53635	-2.71833	-2.58103	True	anatomical structure development;anatomical structure formation involved in morphogenesis;angiogenesis;biological regulation;cellular component assembly;cellular component assembly at cellular level;cellular component organization;cellular component organization at cellular level;cellular component organization or biogenesis;cellular component organization or biogenesis at cellular level;cellular…	adenyl nucleotide binding;adenyl ribonucleotide binding;ATP binding;binding;catalytic activity;cation binding;ion binding;kinase activity;magnesium ion binding;metal ion binding;nucleotide binding;phosphotransferase activity, alcohol group as acceptor;protein kinase activity;protein serine/threonine kinase activity;purine nucleotide binding;purine ribonucleoside triphosphate binding;purine ribonu…	cell part;cytoplasm;intracellular non-membrane-bounded organelle;intracellular organelle;intracellular organelle part;intracellular part;non-membrane-bounded organelle;nuclear part;nucleolus;nucleoplasm;organelle;organelle part	14	14	12	25.5	25.5	22.7	76.641	0	33.117	157490000	23	0	0	0	0	0	0	5221900	105870000	46391000	NaN	NaN	NaN	NaN	A0A5F9CLC6;A0A5F9CNT0;A0A5F9D9J6;A0A5F9DJD2;A0A5F9DE20;A0A5F9C4B9;A0A5F9CDM2;G1SRM2;A0A5F9C9G4;A0A5F9CJB4;G1TSM5	A0A5F9CLC6;A0A5F9CNT0;A0A5F9D9J6;A0A5F9DJD2;A0A5F9DE20;A0A5F9C4B9;A0A5F9CDM2;G1SRM2;A0A5F9C9G4;A0A5F9CJB4	SRSF protein kinase 2 OS=Oryctolagus cuniculus OX=9986 GN=SRPK2 PE=4 SV=1;SRSF protein kinase 2 OS=Oryctolagus cuniculus OX=9986 GN=SRPK2 PE=4 SV=1;SRSF protein kinase 2 OS=Oryctolagus cuniculus OX=9986 GN=SRPK2 PE=4 SV=1;SRSF protein kinase 2 OS=Oryctolag	SRPK2;SRPK3	SRPK2			202	202	0.482723	3.40815	3.39614	0.0270734	0.0132618	0.011293	0.00577632
5.61445	5.77066	5.89663	5.68274	5.48622	5.85916	False;True				45	44	4	62.2	60.8	7.9	89.745	0	323.31	53720000000	617	37571000	40844000	792120000	702330000	1555400000	1428200000	4313200000	23495000000	21356000000	44	4	NaN	NaN	A0A5F9C4D5	A0A5F9C4D5	Sorbin and SH3 domain containing 2 OS=Oryctolagus cuniculus OX=9986 GN=SORBS2 PE=4 SV=1		SORBS2			205	205	0.0845366	0.625546	0.612079	0.565532	0.561663	0.13318	0.134168
6.05162	7.16333	5.63152	4.80798	3.85825	4.48595	True	alcohol metabolic process;carbohydrate metabolic process;cellular carbohydrate metabolic process;cellular metabolic process;cellular nitrogen compound metabolic process;cellular process;glucose metabolic process;hexose metabolic process;metabolic process;monosaccharide metabolic process;nitrogen compound metabolic process;nucleobase-containing compound metabolic process;nucleotide-sugar metabolic…	catalytic activity;nucleotidyltransferase activity;transferase activity;transferase activity, transferring phosphorus-containing groups;uridylyltransferase activity;UTP:glucose-1-phosphate uridylyltransferase activity;UTP-monosaccharide-1-phosphate uridylyltransferase activity	cell part;extracellular membrane-bounded organelle;extracellular organelle;extracellular region part;extracellular vesicular exosome;intracellular membrane-bounded organelle;intracellular organelle;intracellular part;membrane-bounded organelle;membrane-bounded vesicle;nucleus;organelle;vesicle	37	37	2	70	70	4.3	57.579	0	323.31	64377000000	740	78704000	76439000	1227900000	915440000	2823300000	2277200000	4968100000	27689000000	24321000000	NaN	NaN	NaN	NaN	A0A5F9C4D8;A0A5F9D785;G1TI71;A0A5F9C4F4	A0A5F9C4D8;A0A5F9D785;G1TI71;A0A5F9C4F4	UTP--glucose-1-phosphate uridylyltransferase OS=Oryctolagus cuniculus OX=9986 PE=3 SV=1;UTP--glucose-1-phosphate uridylyltransferase OS=Oryctolagus cuniculus OX=9986 PE=3 SV=1;UTP--glucose-1-phosphate uridylyltransferase OS=Oryctolagus cuniculus OX=9986 PE	UGP2	UGP2			206	206	1.8981	3.54562	4.38478	0.0238924	0.00401837	0.0103384	0.00234049
-0.168404	-0.136858	0.0334153	0.159703	0.274981	0.104293	True		binding;nucleic acid binding;RNA binding		5	5	5	21.6	21.6	21.6	32.441	0	43.155	281660000	20	0	0	0	0	0	0	24211000	143770000	113670000	NaN	NaN	NaN	NaN	A0A5F9C4E6;U3KNP7;G1SL40	A0A5F9C4E6;U3KNP7;G1SL40	QKI, KH domain containing RNA binding OS=Oryctolagus cuniculus OX=9986 GN=QKI PE=4 SV=1;Protein quaking OS=Oryctolagus cuniculus OX=9986 GN=QKI PE=4 SV=2;Protein quaking OS=Oryctolagus cuniculus OX=9986 GN=QKI PE=4 SV=2		QKI			207	207	-0.270274	-3.36368	-2.50197	0.0282084	0.0441	0.0116153	0.0155306
-1.07126	-0.773662	-0.72844	-1.18724	-0.935481	-0.75072	True				4	4	4	46.7	46.7	46.7	8.7308	0	10.382	164130000	12	0	0	0	0	0	0	18216000	122750000	23165000	4	4	NaN	NaN	A0A5F9C4F5	A0A5F9C4F5	BRICK1 subunit of SCAR/WAVE actin nucleating complex OS=Oryctolagus cuniculus OX=9986 GN=BRK1 PE=3 SV=1		BRK1			208	208	0.100026	0.602448	0.633744	0.579362	0.548294	0.135823	0.131511
-3.37855	-2.9963	-3.49858	-3.37007	-3.2505	-3.38728	True	actin cytoskeleton organization;actin filament-based process;biological regulation;cellular component organization;cellular component organization at cellular level;cellular component organization or biogenesis;cellular component organization or biogenesis at cellular level;cellular process;cytoskeleton organization;organelle organization;positive regulation of biological process;positive regulat…		cell part;cell projection part;cytoplasm;intracellular non-membrane-bounded organelle;intracellular organelle;intracellular organelle part;intracellular part;neuron projection terminus;non-membrane-bounded organelle;nuclear part;nucleolus;organelle;organelle part	3	3	3	22.4	22.4	22.4	29.293	0	8.0562	29296000	7	0	0	0	0	0	0	4580600	13347000	11368000	NaN	NaN	NaN	NaN	G1TPS3;A0A5F9C4F6;A0A5F9CEX4	G1TPS3;A0A5F9C4F6;A0A5F9CEX4	MOB kinase activator 2 OS=Oryctolagus cuniculus OX=9986 GN=MOB2 PE=4 SV=1;MOB kinase activator 2 OS=Oryctolagus cuniculus OX=9986 GN=MOB2 PE=4 SV=1;MOB kinase activator 2 OS=Oryctolagus cuniculus OX=9986 GN=MOB2 PE=4 SV=1	MOB2	MOB2			209	209	0.0448106	0.28464	0.294413	0.790048	0.777793	0.174653	0.175068
-2.54299	-2.41408	-2.31554	-2.09247	-2.4979	-2.03896	True	cellular macromolecule metabolic process;cellular metabolic process;cellular process;cellular protein metabolic process;macromolecule metabolic process;macromolecule modification;metabolic process;primary metabolic process;protein geranylgeranylation;protein metabolic process;protein modification process;protein prenylation	catalytic activity;prenyltransferase activity;protein geranylgeranyltransferase activity;protein prenyltransferase activity;Rab geranylgeranyltransferase activity;transferase activity;transferase activity, transferring alkyl or aryl (other than methyl) groups		4	4	4	31.1	31.1	31.1	17.158	0	33.925	143470000	7	0	0	0	0	0	0	7034700	67694000	68745000	NaN	NaN	NaN	NaN	A0A5F9CFL0;G1TB66;A0A5F9C4F9	A0A5F9CFL0;G1TB66;A0A5F9C4F9	Rab geranylgeranyltransferase subunit beta OS=Oryctolagus cuniculus OX=9986 GN=RABGGTB PE=3 SV=1;Geranylgeranyl transferase type-2 subunit beta OS=Oryctolagus cuniculus OX=9986 GN=RABGGTB PE=3 SV=2;Geranylgeranyl transferase type-2 subunit beta OS=Oryctola	RABGGTB	RABGGTB			210	210	-0.214429	-1.34732	-1.39854	0.249138	0.208657	0.0676781	0.0583375
-1.21749	-1.7749	-1.4402	-0.526402	-0.958887	-0.519785	True	amine metabolic process;amino acid activation;carboxylic acid metabolic process;cellular amine metabolic process;cellular amino acid metabolic process;cellular ketone metabolic process;cellular macromolecule metabolic process;cellular metabolic process;cellular nitrogen compound metabolic process;cellular process;macromolecule metabolic process;metabolic process;ncRNA metabolic process;nitrogen c…	adenyl nucleotide binding;adenyl ribonucleotide binding;aminoacyl-tRNA ligase activity;aspartate-tRNA(Asn) ligase activity;ATP binding;binding;catalytic activity;ligase activity;ligase activity, forming aminoacyl-tRNA and related compounds;ligase activity, forming carbon-oxygen bonds;nucleic acid binding;nucleotide binding;purine nucleotide binding;purine ribonucleoside triphosphate binding;purin…	cell part;cytoplasmic part;intracellular membrane-bounded organelle;intracellular organelle;intracellular organelle part;intracellular part;membrane-bounded organelle;mitochondrion;nuclear part;nucleoplasm;organelle;organelle part	11	11	11	25.8	25.8	25.8	66.425	0	36.695	190930000	20	0	0	0	0	0	0	25801000	78764000	86365000	NaN	NaN	NaN	NaN	A0A5F9C4H3;G1STX8;A0A5F9DC20;A0A5F9CKU3;A0A5F9D6U0;A0A5F9CXY7;A0A5F9C3Z0	A0A5F9C4H3;G1STX8;A0A5F9DC20;A0A5F9CKU3;A0A5F9D6U0;A0A5F9CXY7;A0A5F9C3Z0	Aspartyl-tRNA synthetase 2, mitochondrial OS=Oryctolagus cuniculus OX=9986 GN=DARS2 PE=3 SV=1;Aspartyl-tRNA synthetase 2, mitochondrial OS=Oryctolagus cuniculus OX=9986 GN=DARS2 PE=3 SV=2;Aspartyl-tRNA synthetase 2, mitochondrial OS=Oryctolagus cuniculus O	DARS2	DARS2			211	211	-0.809169	-3.71873	-4.18866	0.0204971	0.00503276	0.00925315	0.00274824
-1.60063	-1.57111	-1.33478	-1.33373	-1.1682	-1.48381	False;True	alcohol metabolic process;anatomical structure development;behavior;behavioral interaction between organisms;biological regulation;cation homeostasis;cellular cation homeostasis;cellular chemical homeostasis;cellular component organization;cellular component organization at cellular level;cellular component organization or biogenesis;cellular component organization or biogenesis at cellular level…	binding;carbohydrate binding;cation binding;endopeptidase inhibitor activity;endopeptidase regulator activity;enzyme inhibitor activity;enzyme regulator activity;glycosaminoglycan binding;heparin binding;ion binding;metal ion binding;pattern binding;peptidase inhibitor activity;peptidase regulator activity;polysaccharide binding;serine-type endopeptidase inhibitor activity;transition metal ion bi…	cell part;extracellular membrane-bounded organelle;extracellular organelle;extracellular region part;extracellular vesicular exosome;integral to membrane;intracellular membrane-bounded organelle;intracellular organelle;intracellular part;intrinsic to membrane;membrane part;membrane-bounded organelle;membrane-bounded vesicle;nucleus;organelle;vesicle	9	8	8	15.9	14.7	14.7	77.968	0	21.667	103590000	15	0	0	0	0	0	0	7410600	49448000	46735000	NaN	NaN	NaN	NaN	A0A5F9CD98;A0A5F9DI43;G1SYG6;A0A5F9DFQ5;A0A5F9C4I8;A0A5F9C880;A0A5F9CI65	A0A5F9CD98;A0A5F9DI43;G1SYG6;A0A5F9DFQ5;A0A5F9C4I8;A0A5F9C880	Amyloid beta precursor like protein 2 OS=Oryctolagus cuniculus OX=9986 GN=APLP2 PE=3 SV=1;Amyloid beta precursor like protein 2 OS=Oryctolagus cuniculus OX=9986 GN=APLP2 PE=3 SV=1;Amyloid beta precursor like protein 2 OS=Oryctolagus cuniculus OX=9986 GN=AP	APLP2	APLP2			212	212	-0.173594	-1.39955	-1.32095	0.234226	0.231941	0.0643403	0.0639471
4.44246	3.99921	4.12436	3.6391	4.25468	3.95194	True				48	48	48	51.1	51.1	51.1	125.59	0	323.31	7382500000	231	0	0	23390000	10622000	120930000	63964000	622330000	3486400000	3054800000	NaN	NaN	NaN	NaN	A0A5F9C4J3;A0A5F9CWF8	A0A5F9C4J3;A0A5F9CWF8	Uncharacterized protein OS=Oryctolagus cuniculus OX=9986 PE=4 SV=1;Uncharacterized protein OS=Oryctolagus cuniculus OX=9986 PE=4 SV=1					213	213	0.240101	1.0848	1.22608	0.339019	0.26351	0.0873942	0.0710981
-3.03101	-2.77801	-3.13705	-2.71405	-2.47996	-2.61618	True	adaptation of rhodopsin mediated signaling;adaptation of signaling pathway;apocarotenoid metabolic process;biological regulation;cellular aldehyde metabolic process;cellular lipid metabolic process;cellular metabolic process;cellular process;diterpenoid metabolic process;fat-soluble vitamin metabolic process;isoprenoid metabolic process;lipid metabolic process;metabolic process;primary metabolic …	alcohol dehydrogenase (NADP+) activity;aldo-keto reductase (NADP) activity;catalytic activity;NADP-retinol dehydrogenase activity;oxidoreductase activity;oxidoreductase activity, acting on CH-OH group of donors;oxidoreductase activity, acting on the CH-OH group of donors, NAD or NADP as acceptor	cell part;photoreceptor inner segment	5	5	5	18.5	18.5	18.5	33.394	0	32.821	97611000	10	0	0	0	0	0	0	3173700	57530000	36906000	NaN	NaN	NaN	NaN	A0A5F9DVN5;A0A5F9CSA3;G1SDM2;A0A5F9C4K5;A0A5F9D0P8	A0A5F9DVN5;A0A5F9CSA3;G1SDM2;A0A5F9C4K5;A0A5F9D0P8	Uncharacterized protein OS=Oryctolagus cuniculus OX=9986 PE=3 SV=1;Uncharacterized protein OS=Oryctolagus cuniculus OX=9986 PE=3 SV=1;Uncharacterized protein OS=Oryctolagus cuniculus OX=9986 PE=3 SV=2;Uncharacterized protein OS=Oryctolagus cuniculus OX=998	RDH11	RDH11	9606.ENSP00000370750	Retinol dehydrogenase 11; Exhibits an oxidoreductive catalytic activity towards retinoids. Most efficient as an NADPH-dependent retinal reductase. Displays high activity towards 9-cis and all-trans-retinol. Also involved in the metabolism of short-chain aldehydes. No steroid dehydrogenase activity detected	214	214	-0.378626	-2.99799	-2.85201	0.0400213	0.027221	0.01524	0.0104755
-2.97698	-2.53363	-2.73306	-2.31014	-2.77673	-2.38122	True			extracellular membrane-bounded organelle;extracellular organelle;extracellular region part;extracellular vesicular exosome;membrane-bounded organelle;membrane-bounded vesicle;organelle;vesicle	4	4	4	18.4	18.4	18.4	28.46	0	14.396	64214000	8	0	0	0	0	0	823090	9912800	28167000	25310000	NaN	NaN	NaN	NaN	G1U5T1;A0A5F9C4K9;G1SY65;A0A5F9CAA9;A0A5F9DAI6;A0A5F9DP04	G1U5T1;A0A5F9C4K9;G1SY65;A0A5F9CAA9;A0A5F9DAI6;A0A5F9DP04	Coiled-coil domain-containing protein 25 OS=Oryctolagus cuniculus OX=9986 GN=CCDC25 PE=3 SV=2;Coiled-coil domain-containing protein 25 OS=Oryctolagus cuniculus OX=9986 GN=CCDC25 PE=3 SV=1;Coiled-coil domain-containing protein 25 OS=Oryctolagus cuniculus OX	CCDC25	CCDC25			215	215	-0.258523	-1.33498	-1.46493	0.252796	0.190432	0.068471	0.0543268
-1.47897	-1.59932	-1.56165	-1.2945	-1.20656	-1.27146	False;True	biological regulation;cellular process;cellular response to stimulus;positive regulation of biological process;positive regulation of gene expression;positive regulation of macromolecule metabolic process;positive regulation of metabolic process;regulation of biological process;regulation of catalytic activity;regulation of cellular metabolic process;regulation of cellular process;regulation of c…	catalytic activity;kinase activity;phosphotransferase activity, alcohol group as acceptor;protein kinase activity;transferase activity;transferase activity, transferring phosphorus-containing groups	AMP-activated protein kinase complex;cell part;intracellular membrane-bounded organelle;intracellular organelle;intracellular part;macromolecular complex;membrane-bounded organelle;nucleus;organelle;protein complex	6	5	5	27	24.1	24.1	30.25	0	43.823	100850000	12	0	0	0	0	0	0	30696000	34213000	35936000	NaN	NaN	NaN	NaN	A0A5F9C4L4;G1TBD3	A0A5F9C4L4;G1TBD3	Protein kinase AMP-activated non-catalytic subunit beta 1 OS=Oryctolagus cuniculus OX=9986 GN=PRKAB1 PE=3 SV=1;Protein kinase AMP-activated non-catalytic subunit beta 1 OS=Oryctolagus cuniculus OX=9986 GN=PRKAB1 PE=3 SV=2	PRKAB1	PRKAB1			216	216	-0.289141	-6.53698	-3.07411	0.00282978	0.0201965	0.00312775	0.0081466
-0.363644	-0.0287766	-0.180058	-0.800569	-0.850098	-0.960063	True	biological regulation;cell redox homeostasis;cellular homeostasis;cellular process;homeostatic process;regulation of biological process;regulation of biological quality;regulation of cellular process			15	15	15	28.4	28.4	28.4	73.097	0	95.482	335100000	34	0	0	0	0	0	0	27043000	153000000	155050000	NaN	NaN	NaN	NaN	A0A5F9C4L5;G1SQF7;A0A5F9D1D4	A0A5F9C4L5;G1SQF7;A0A5F9D1D4	Protein disulfide isomerase family A member 5 OS=Oryctolagus cuniculus OX=9986 GN=PDIA5 PE=4 SV=1;Protein disulfide isomerase family A member 5 OS=Oryctolagus cuniculus OX=9986 GN=PDIA5 PE=4 SV=3;Protein disulfide isomerase family A member 5 OS=Oryctolagus	PDIA5	PDIA5			217	217	0.679417	6.3096	5.56736	0.0032263	0.00116036	0.00331827	0.00106918
5.16756	5.07393	5.86069	1.47507	1.39354	1.70216	True		binding;catalytic activity;GTP binding;GTPase activity;guanyl nucleotide binding;guanyl ribonucleotide binding;hydrolase activity;hydrolase activity, acting on acid anhydrides;hydrolase activity, acting on acid anhydrides, in phosphorus-containing anhydrides;nucleoside-triphosphatase activity;nucleotide binding;purine nucleotide binding;purine ribonucleoside triphosphate binding;purine ribonucleo…		35	35	23	55.1	55.1	36.1	78.096	0	323.31	11372000000	302	2112200	3197100	128560000	53116000	318990000	133830000	1012700000	5377500000	4342300000	NaN	NaN	NaN	NaN	A0A5F9C4L7;A0A5F9CRJ4;G1TJ20	A0A5F9C4L7;A0A5F9CRJ4;G1TJ20	Uncharacterized protein OS=Oryctolagus cuniculus OX=9986 PE=3 SV=1;Dynamin-type G domain-containing protein OS=Oryctolagus cuniculus OX=9986 PE=3 SV=1;Dynamin-type G domain-containing protein OS=Oryctolagus cuniculus OX=9986 PE=3 SV=2	LOC100359014	LOC100359014			218	218	3.8438	14.5187	16.9237	0.000130865	1.53949e-06	0.00147424	0.000133743
-4.05389	-4.14869	-4.27991	-4.08318	-4.24378	-4.01195	True	activation of immune response;activation of innate immune response;anatomical structure development;apoptosis;biological regulation;brain renin-angiotensin system;cardiac muscle cell apoptosis;cell death;cell maturation;cellular developmental process;cellular macromolecule metabolic process;cellular metabolic process;cellular process;cellular process involved in reproduction;cellular protein meta…	adenyl nucleotide binding;adenyl ribonucleotide binding;ATP binding;binding;caspase inhibitor activity;caspase regulator activity;catalytic activity;cation binding;cysteine-type endopeptidase inhibitor activity;endopeptidase inhibitor activity;endopeptidase regulator activity;enzyme inhibitor activity;enzyme regulator activity;ion binding;kinase activity;magnesium ion binding;metal ion binding;nu…	cell part;cytoplasm;cytoplasmic part;cytoskeletal part;intracellular membrane-bounded organelle;intracellular non-membrane-bounded organelle;intracellular organelle;intracellular organelle part;intracellular part;membrane;membrane-bounded organelle;mitochondrion;non-membrane-bounded organelle;nuclear membrane;nuclear part;nucleolus;nucleoplasm;nucleus;organelle;organelle membrane;organelle part;s…	14	14	13	21.9	21.9	20.8	80.708	0	27.259	167940000	22	0	0	0	0	0	0	3656100	103760000	60531000	NaN	NaN	NaN	NaN	A0A5F9CG21;A0A5F9C4L9;G1TIQ4;A0A5F9CXE7;G1SQZ7;A0A5F9CMF7;A0A5F9DMD8;G1SI78;A0A5F9C7V1;G1U4N1;A0A5F9CU69;A0A5F9D4X6;A0A5F9DNY0	A0A5F9CG21;A0A5F9C4L9;G1TIQ4;A0A5F9CXE7	Non-specific serine/threonine protein kinase OS=Oryctolagus cuniculus OX=9986 GN=RPS6KA3 PE=3 SV=1;Ribosomal protein S6 kinase OS=Oryctolagus cuniculus OX=9986 GN=RPS6KA3 PE=3 SV=1;Ribosomal protein S6 kinase OS=Oryctolagus cuniculus OX=9986 GN=RPS6KA3 PE=	RPS6KA1;RPS6KA2;RPS6KA3;RPS6KA6	RPS6KA3			219	219	-0.0478598	-0.504641	-0.415599	0.640343	0.691328	0.147546	0.159274
-4.99193	-4.69538	-5.14639	-5.43995	-4.71042	-5.07137	True	activation of blood coagulation via clotting cascade;anatomical structure development;biological regulation;biomineral tissue development;blood coagulation;bone mineralization;bone mineralization involved in bone maturation;cell chemotaxis;cell migration;cell motility;cellular component movement;cellular component organization;cellular component organization or biogenesis;cellular membrane organi…	anion channel activity;anion transmembrane transporter activity;calcium activated cation channel activity;cation channel activity;cation transmembrane transporter activity;channel activity;chloride channel activity;gated channel activity;intracellular calcium activated chloride channel activity;ion channel activity;ion gated channel activity;ion transmembrane transporter activity;lipid transporte…	cell part;cell surface;chloride channel complex;extracellular membrane-bounded organelle;extracellular organelle;extracellular region part;extracellular vesicular exosome;intracellular;ion channel complex;macromolecular complex;membrane;membrane part;membrane-bounded organelle;membrane-bounded vesicle;organelle;plasma membrane;protein complex;vesicle	2	2	2	2.9	2.9	2.9	113.1	0	7.0197	31721000	6	0	0	0	0	0	0	2037400	16250000	13434000	NaN	NaN	NaN	NaN	A0A5F9C4M3;G1SCS8	A0A5F9C4M3;G1SCS8	Anoctamin OS=Oryctolagus cuniculus OX=9986 GN=ANO6 PE=3 SV=1;Anoctamin OS=Oryctolagus cuniculus OX=9986 GN=ANO6 PE=3 SV=3	ANO6	ANO6			220	220	0.12935	0.520047	0.600323	0.630486	0.569	0.145961	0.135423
4.31305	4.32436	4.24145	4.20388	4.32337	4.28478	False;True				32	18	18	63.4	39.2	39.2	58.021	0	193.86	13040000000	172	2203300	0	195370000	162540000	558550000	458310000	899090000	5568100000	5196000000	18	18	NaN	NaN	A0A5F9C4N0	A0A5F9C4N0	Uncharacterized protein OS=Oryctolagus cuniculus OX=9986 PE=4 SV=1					221	221	0.0222762	0.509276	0.237201	0.637368	0.819939	0.147105	0.182562
-0.146323	-0.492497	-0.724994	0.293394	0.223134	0.220962	True	cellular component organization;cellular component organization at cellular level;cellular component organization or biogenesis;cellular component organization or biogenesis at cellular level;cellular process;mitochondrion organization;organelle organization		cell part;cytoplasmic part;integral to membrane;integral to mitochondrial inner membrane;integral to mitochondrial membrane;integral to organelle membrane;intracellular organelle part;intracellular part;intrinsic to membrane;intrinsic to mitochondrial inner membrane;intrinsic to organelle membrane;membrane part;mitochondrial membrane part;mitochondrial part;organelle part	4	4	4	20.8	20.8	20.8	21.765	0	9.494	319330000	11	0	0	0	0	0	0	21046000	154430000	143850000	NaN	NaN	NaN	NaN	G1U104;A0A5F9C4N7	G1U104;A0A5F9C4N7	Transmembrane protein 11 OS=Oryctolagus cuniculus OX=9986 GN=TMEM11 PE=3 SV=2;Transmembrane protein 11 OS=Oryctolagus cuniculus OX=9986 GN=TMEM11 PE=3 SV=1	TMEM11	TMEM11			222	222	-0.700435	-4.12521	-4.36887	0.0145506	0.00409158	0.00734953	0.00236694
0.0151854	0.00424242	0.106423	-0.0452752	0.0927486	-0.20142	True	biological regulation;cellular process;cellular response to stimulus;intracellular signal transduction;positive regulation of biological process;positive regulation of cell communication;positive regulation of cellular metabolic process;positive regulation of cellular process;positive regulation of cellular protein metabolic process;positive regulation of intracellular protein kinase cascade;posi…		cell part;contractile fiber;contractile fiber part;cytoplasmic part;external side of plasma membrane;intracellular non-membrane-bounded organelle;intracellular organelle;intracellular part;membrane part;membrane raft;non-membrane-bounded organelle;organelle;organelle part;plasma membrane part;smooth muscle contractile fiber	14	14	14	20.5	20.5	20.5	78.332	0	32.341	680750000	29	0	0	0	0	0	0	31542000	384590000	264620000	NaN	NaN	NaN	NaN	A0A5F9C4P7;G1T8Z3;A0A5F9DIF8	A0A5F9C4P7;G1T8Z3;A0A5F9DIF8	Platelet and endothelial cell adhesion molecule 1 OS=Oryctolagus cuniculus OX=9986 GN=PECAM1 PE=4 SV=1;Platelet and endothelial cell adhesion molecule 1 OS=Oryctolagus cuniculus OX=9986 GN=PECAM1 PE=4 SV=2;Platelet and endothelial cell adhesion molecule 1	PECAM1	PECAM1			225	225	0.0932659	1.02561	0.824144	0.363047	0.43959	0.092482	0.109266
-5.5699	-6.73692	-6.83004	-6.15666	-6.31307	-5.68824	True			cell part;intracellular non-membrane-bounded organelle;intracellular organelle;intracellular organelle part;intracellular part;non-membrane-bounded organelle;nuclear part;nucleolus;organelle;organelle part	2	2	2	1.5	1.5	1.5	131.86	0.0087756	3.1826	6529900	2	0	0	0	0	0	0	788830	5741000	0	NaN	NaN	NaN	NaN	A0A5F9C4Q0;A0A5F9D0Z9;G1SPF1	A0A5F9C4Q0;A0A5F9D0Z9;G1SPF1	Ribosomal RNA processing 12 homolog OS=Oryctolagus cuniculus OX=9986 GN=RRP12 PE=3 SV=1;Ribosomal RNA processing 12 homolog OS=Oryctolagus cuniculus OX=9986 GN=RRP12 PE=3 SV=1;Ribosomal RNA processing 12 homolog OS=Oryctolagus cuniculus OX=9986 GN=RRP12 PE	RRP12	RRP12			226	226	-0.326295	-0.730346	-0.895304	0.505654	0.403152	0.121272	0.101886
0.164669	0.048842	0.278857	0.534703	0.766563	0.725487	True	actin cytoskeleton organization;actin filament network formation;actin filament organization;actin filament-based process;actomyosin structure organization;anatomical structure formation involved in morphogenesis;biological regulation;cardiac myofibril assembly;cellular component assembly;cellular component assembly at cellular level;cellular component assembly involved in morphogenesis;cellular …		cell part;contractile fiber part;cytoplasmic part;intracellular part;organelle part;sarcomere	24	24	24	20.3	20.3	20.3	172.1	0	109.81	482530000	51	0	0	0	0	0	0	54764000	232850000	194920000	NaN	NaN	NaN	NaN	A0A5F9C4Q9;A0A5F9CZD6;G1SDW2;A0A5F9D242;A0A5F9CI41;A0A5F9DGK1;A0A5F9C896;A0A5F9DK61;A0A5F9D803	A0A5F9C4Q9;A0A5F9CZD6;G1SDW2;A0A5F9D242;A0A5F9CI41;A0A5F9DGK1;A0A5F9C896;A0A5F9DK61;A0A5F9D803	Formin homology 2 domain containing 3 OS=Oryctolagus cuniculus OX=9986 GN=FHOD3 PE=4 SV=1;Formin homology 2 domain containing 3 OS=Oryctolagus cuniculus OX=9986 GN=FHOD3 PE=4 SV=1;Formin homology 2 domain containing 3 OS=Oryctolagus cuniculus OX=9986 GN=FH	FHOD3	FHOD3			227	227	-0.511462	-5.24432	-4.38804	0.00632163	0.00400357	0.00455219	0.00233549
-1.60315	-2.92711	-2.19859	-0.412679	-1.23441	-0.653523	False;True	amine metabolic process;amino acid activation;carboxylic acid metabolic process;cellular amine metabolic process;cellular amino acid metabolic process;cellular ketone metabolic process;cellular macromolecule metabolic process;cellular metabolic process;cellular nitrogen compound metabolic process;cellular process;histidyl-tRNA aminoacylation;macromolecule metabolic process;metabolic process;ncRNA…	adenyl nucleotide binding;adenyl ribonucleotide binding;aminoacyl-tRNA ligase activity;ATP binding;binding;catalytic activity;histidine-tRNA ligase activity;ligase activity;ligase activity, forming aminoacyl-tRNA and related compounds;ligase activity, forming carbon-oxygen bonds;nucleotide binding;purine nucleotide binding;purine ribonucleoside triphosphate binding;purine ribonucleotide binding;r…	cell part;cytoplasmic part;intracellular membrane-bounded organelle;intracellular organelle;intracellular part;membrane-bounded organelle;mitochondrion;organelle	7	4	4	15.6	9.7	9.7	53.281	0	11.142	25752000	6	0	0	0	0	0	0	8883100	1961200	14908000	NaN	NaN	NaN	NaN	A0A5F9CK13;A0A5F9C4R3;G1SLE1;A0A5F9DI99;A0A5F9DL79	A0A5F9CK13;A0A5F9C4R3;G1SLE1;A0A5F9DI99;A0A5F9DL79	Histidine--tRNA ligase OS=Oryctolagus cuniculus OX=9986 GN=HARS2 PE=3 SV=1;Histidine--tRNA ligase OS=Oryctolagus cuniculus OX=9986 GN=HARS2 PE=3 SV=1;Histidine--tRNA ligase OS=Oryctolagus cuniculus OX=9986 GN=HARS2 PE=3 SV=1;Histidine--tRNA ligase OS=Oryct	HARS2	HARS2			228	228	-1.47608	-3.25182	-3.98986	0.0313219	0.00635997	0.0125562	0.00321365
0.774286	0.332753	1.17007	1.34446	0.85774	0.524814	True	cellular lipid metabolic process;cellular metabolic process;cellular process;lipid metabolic process;metabolic process;neutral lipid metabolic process;primary metabolic process	adenyl nucleotide binding;adenyl ribonucleotide binding;ATP binding;ATPase activity;binding;catalytic activity;hydrolase activity;hydrolase activity, acting on acid anhydrides;hydrolase activity, acting on acid anhydrides, in phosphorus-containing anhydrides;nucleoside-triphosphatase activity;nucleotide binding;purine nucleotide binding;purine ribonucleoside triphosphate binding;purine ribonucleo…	cell part;cytoplasmic part;endoplasmic reticulum;extracellular region part;extracellular space;integral to membrane;intracellular membrane-bounded organelle;intracellular organelle;intracellular part;intrinsic to membrane;membrane;membrane part;membrane-bounded organelle;organelle;plasma membrane	2	2	2	1.4	1.4	1.4	179.6	0.0087482	3.1538	142970000	5	0	0	0	0	0	0	31255000	111720000	0	NaN	NaN	NaN	NaN	A0A5F9D033;A0A5F9C4S8;A0A5F9CTM0;A0A5F9CJI4;A0A5F9CPM1;A0A5F9DDH4;G1TYJ1;A0A5F9D1H4;A0A5F9CA42;A0A5F9CMR0;G1TSN1;A0A5F9CAV9;A0A5F9DGT8;A0A5F9CJH3	A0A5F9D033;A0A5F9C4S8;A0A5F9CTM0;A0A5F9CJI4;A0A5F9CPM1;A0A5F9DDH4;G1TYJ1;A0A5F9D1H4;A0A5F9CA42;A0A5F9CMR0;G1TSN1;A0A5F9CAV9;A0A5F9DGT8;A0A5F9CJH3	Uncharacterized protein OS=Oryctolagus cuniculus OX=9986 PE=4 SV=1;Uncharacterized protein OS=Oryctolagus cuniculus OX=9986 PE=4 SV=1;Uncharacterized protein OS=Oryctolagus cuniculus OX=9986 PE=4 SV=1;Uncharacterized protein OS=Oryctolagus cuniculus OX=998	ABCA3;LOC100346422	ABCA3	9986.ENSOCUP00000020049	ATP-binding cassette, sub-family A (ABC1), member 3	230	230	-0.149969	-0.441993	-0.530768	0.681339	0.613551	0.155063	0.144121
3.71265	4.76212	4.20267	2.92062	2.93287	3.02543	False;True	actin cytoskeleton organization;actin filament-based process;anatomical structure development;cell differentiation;cellular component organization;cellular component organization at cellular level;cellular component organization or biogenesis;cellular component organization or biogenesis at cellular level;cellular developmental process;cellular process;cytoskeleton organization;developmental proc…		actin filament bundle;actomyosin;adherens junction;anchoring junction;cell cortex;cell junction;cell part;cell-substrate adherens junction;cell-substrate junction;cytoplasm;cytoplasmic part;cytoskeletal part;cytoskeleton;extracellular membrane-bounded organelle;extracellular organelle;extracellular region part;extracellular vesicular exosome;focal adhesion;intracellular non-membrane-bounded organ…	111	94	94	54.3	48.1	48.1	272.25	0	323.31	5291400000	299	0	0	0	3420600	15576000	15359000	501440000	2535300000	2220300000	NaN	NaN	NaN	NaN	A0A5F9DDV7;A0A5F9C4T1;G1SE61;A0A5F9C9Q9;A0A5F9CA72;A0A5F9CIE4;A0A5F9DSU4;A0A5F9CF58;Q9MZD2	A0A5F9DDV7;A0A5F9C4T1;G1SE61;A0A5F9C9Q9;A0A5F9CA72;A0A5F9CIE4;A0A5F9DSU4;A0A5F9CF58	Filamin-B OS=Oryctolagus cuniculus OX=9986 GN=FLNB PE=3 SV=1;Filamin-B OS=Oryctolagus cuniculus OX=9986 GN=FLNB PE=3 SV=1;Filamin-B OS=Oryctolagus cuniculus OX=9986 GN=FLNB PE=3 SV=2;Filamin-B OS=Oryctolagus cuniculus OX=9986 GN=FLNB PE=3 SV=1;Filamin-B OS	FLNB	FLNB			231	231	1.26618	4.15171	4.92996	0.0142405	0.00221346	0.00724745	0.00156545
-3.55907	-3.70207	-3.34819	-4.09337	-3.89034	-4.22322	True	biological regulation;cellular macromolecule metabolic process;cellular metabolic process;cellular nitrogen compound metabolic process;cellular process;localization;macromolecule localization;macromolecule metabolic process;metabolic process;mRNA metabolic process;mRNA processing;nitrogen compound metabolic process;nuclear mRNA splicing, via spliceosome;nucleic acid metabolic process;nucleobase-c…	binding;protein binding transcription factor activity;ribonucleoprotein binding;transcription coactivator activity;transcription cofactor activity;transcription factor binding transcription factor activity	catalytic step 2 spliceosome;cell part;intracellular organelle part;intracellular part;macromolecular complex;membrane;nuclear part;nucleoplasm;organelle part;ribonucleoprotein complex;small nuclear ribonucleoprotein complex;spliceosomal complex;U4/U6 snRNP;U4/U6 x U5 tri-snRNP complex;U5 snRNP	6	6	6	6.7	6.7	6.7	112.38	0	10.217	60491000	9	0	0	0	0	0	0	1797300	31494000	27200000	NaN	NaN	NaN	NaN	G1T6T8;A0A5F9C4T6	G1T6T8;A0A5F9C4T6	PRP6 homolog OS=Oryctolagus cuniculus OX=9986 GN=PRPF6 PE=4 SV=2;PRP6 homolog OS=Oryctolagus cuniculus OX=9986 GN=PRPF6 PE=4 SV=1	PRPF6	PRPF6			232	232	0.532531	3.77057	3.75323	0.0195947	0.00846953	0.00897288	0.00400002
2.5535	2.70533	2.73889	1.58581	1.77718	1.65734	True	anatomical structure development;biological regulation;cell differentiation;cellular developmental process;cellular process;cellular response to chemical stimulus;cellular response to endogenous stimulus;cellular response to hormone stimulus;cellular response to organic substance;cellular response to stimulus;cellular response to thyroid hormone stimulus;collagen catabolic process;collagen metabo…	catalytic activity;cysteine-type endopeptidase activity;cysteine-type peptidase activity;endopeptidase activity;hydrolase activity;peptidase activity;peptidase activity, acting on L-amino acid peptides	cell part;cytoplasmic part;extracellular membrane-bounded organelle;extracellular organelle;extracellular region part;extracellular vesicular exosome;intracellular membrane-bounded organelle;intracellular non-membrane-bounded organelle;intracellular organelle;intracellular organelle part;intracellular part;lysosome;lytic vacuole;membrane-bounded organelle;membrane-bounded vesicle;mitochondrion;no…	10	10	10	33.3	33.3	33.3	44.566	0	92.937	2463000000	65	0	0	44723000	41446000	34389000	51887000	161910000	1361800000	766840000	NaN	NaN	NaN	NaN	A0A5F9C4V2;G1TBY1;A0A5F9CQV5;A0A5F9CEP9;A0A5F9DK52	A0A5F9C4V2;G1TBY1;A0A5F9CQV5;A0A5F9CEP9;A0A5F9DK52	Cathepsin B OS=Oryctolagus cuniculus OX=9986 GN=CTSB PE=3 SV=1;Cathepsin B OS=Oryctolagus cuniculus OX=9986 GN=CTSB PE=3 SV=2;Cathepsin B OS=Oryctolagus cuniculus OX=9986 GN=CTSB PE=3 SV=1;Cathepsin B OS=Oryctolagus cuniculus OX=9986 GN=CTSB PE=3 SV=1;Cath	CTSB	CTSB			234	234	0.992461	12.4357	9.20893	0.000240422	6.47203e-05	0.00158792	0.000312095
4.39077	4.76183	4.43097	2.37584	2.80711	2.70337	True				13	13	8	42.7	42.7	24.6	35.525	0	134.28	16512000000	272	16612000	16579000	322770000	240640000	481340000	807330000	1244000000	7122500000	6260600000	NaN	NaN	NaN	NaN	A0A5F9C4W7;A0A5F9CCT9	A0A5F9C4W7	SERPIN domain-containing protein OS=Oryctolagus cuniculus OX=9986 PE=3 SV=1					236	236	1.89908	10.8367	11.5824	0.000411428	1.6136e-05	0.00182005	0.000196041
0.398966	0.850758	0.709985	-0.0558591	-0.445129	-0.254455	True				1	1	1	6.3	6.3	6.3	17.801	0	9.2113	175850000	9	0	0	0	0	15423000	0	17242000	73810000	69376000	NaN	NaN	NaN	NaN	A0A5F9CAB3;A0A5F9DT55;A0A5F9C8H2;A0A5F9C4X1	A0A5F9CAB3;A0A5F9DT55;A0A5F9C8H2;A0A5F9C4X1	Transmembrane protein 182 OS=Oryctolagus cuniculus OX=9986 GN=TMEM182 PE=3 SV=1;Transmembrane protein 182 OS=Oryctolagus cuniculus OX=9986 GN=TMEM182 PE=3 SV=1;Transmembrane protein 182 OS=Oryctolagus cuniculus OX=9986 GN=TMEM182 PE=3 SV=1;Transmembrane pr		TMEM182			237	237	0.905051	5.18706	5.53712	0.00657433	0.00119506	0.00462823	0.00108344
-3.6255	-3.31081	-3.46149	-2.7152	-2.82786	-2.8404	True				5	5	5	12.7	12.7	12.7	36.292	0	10.674	180100000	9	0	0	0	0	0	0	3436500	117130000	59532000	NaN	NaN	NaN	NaN	A0A5F9C4X4;A0A5F9CQ19	A0A5F9C4X4;A0A5F9CQ19	Inositol-polyphosphate 5-phosphatase OS=Oryctolagus cuniculus OX=9986 PE=3 SV=1;Uncharacterized protein OS=Oryctolagus cuniculus OX=9986 PE=4 SV=1					238	238	-0.671446	-6.76817	-5.71716	0.00248637	0.00100442	0.0029621	0.00100012
-5.18335	-5.6731	-4.94037	-5.33131	-4.99286	-4.62702	True	establishment of localization;establishment of localization in cell;establishment of protein localization;intracellular protein transport;intracellular transport;protein targeting;protein transport;transport		basolateral plasma membrane;cell junction;cell part;cell-substrate junction;cytoplasm;hemidesmosome;intracellular organelle part;intracellular part;membrane part;nuclear part;nucleoplasm;organelle part;plasma membrane part	8	8	8	8.5	8.5	8.5	139.26	0	15.151	62556000	12	0	0	0	0	0	0	3253700	41287000	18015000	NaN	NaN	NaN	NaN	A0A5F9C4Y1;A0A5F9D400;A0A5F9DKB5;A0A5F9DCR9;A0A5F9CH83;G1SKF5;A0A5F9CYS8;U3KN95	A0A5F9C4Y1;A0A5F9D400;A0A5F9DKB5;A0A5F9DCR9;A0A5F9CH83;G1SKF5;A0A5F9CYS8	Erbb2 interacting protein OS=Oryctolagus cuniculus OX=9986 GN=ERBIN PE=3 SV=1;Erbb2 interacting protein OS=Oryctolagus cuniculus OX=9986 GN=ERBIN PE=4 SV=1;Erbb2 interacting protein OS=Oryctolagus cuniculus OX=9986 GN=ERBIN PE=3 SV=1;Erbb2 interacting prot	ERBB2IP	ERBIN			240	240	-0.281875	-0.951344	-1.12581	0.395301	0.300823	0.0990122	0.0794921
-1.51159	-1.59822	-1.53963	-1.46859	-1.37098	-1.60123	True	cellular component assembly;cellular component assembly at cellular level;cellular component organization;cellular component organization at cellular level;cellular component organization or biogenesis;cellular component organization or biogenesis at cellular level;cellular macromolecular complex assembly;cellular macromolecular complex subunit organization;cellular process;macromolecular complex…	binding;nucleic acid binding;nucleotide binding	cell part;cytoplasm;intracellular part	6	6	6	15	15	15	46.621	0	20.651	178210000	12	0	0	0	0	0	0	9787700	63170000	105250000	NaN	NaN	NaN	NaN	A0A5F9C4Z4;A0A5F9C9P7;A0A5F9DEZ1;U3KP70;G1SMW8	A0A5F9C4Z4;A0A5F9C9P7;A0A5F9DEZ1;U3KP70;G1SMW8	CUGBP Elav-like family member 2 OS=Oryctolagus cuniculus OX=9986 GN=CELF2 PE=3 SV=1;CUGBP Elav-like family member 2 OS=Oryctolagus cuniculus OX=9986 GN=CELF2 PE=3 SV=1;CUGBP Elav-like family member 2 OS=Oryctolagus cuniculus OX=9986 GN=CELF2 PE=3 SV=1;CUGB	CELF2	CELF2			241	241	-0.0695496	-0.973568	-0.668601	0.385399	0.5272	0.096922	0.127229
0.280297	-0.0757632	0.124371	1.42302	1.07725	1.07983	True		catalytic activity;kinase activity;phosphotransferase activity, alcohol group as acceptor;protein kinase activity;transferase activity;transferase activity, transferring phosphorus-containing groups	cell part;cytoplasmic part;intracellular membrane-bounded organelle;intracellular organelle;intracellular part;membrane-bounded organelle;mitochondrion;organelle	9	9	9	31	31	31	37.95	0	41.675	702360000	26	0	0	0	0	0	0	70938000	314290000	317130000	NaN	NaN	NaN	NaN	A0A5F9C513;G1SH80	A0A5F9C513;G1SH80	Protein-serine/threonine kinase OS=Oryctolagus cuniculus OX=9986 GN=BCKDK PE=3 SV=1;Protein-serine/threonine kinase OS=Oryctolagus cuniculus OX=9986 GN=BCKDK PE=3 SV=1	BCKDK	BCKDK			243	243	-1.08373	-7.02402	-7.21656	0.00216416	0.000271423	0.00287215	0.000517086
-0.290796	-0.428296	-0.520274	-0.0871673	-0.472692	-0.726028	True		catalytic activity;oxidoreductase activity;oxidoreductase activity, acting on the CH-CH group of donors;oxidoreductase activity, acting on the CH-CH group of donors, NAD or NADP as acceptor	cell part;integral to membrane;intracellular organelle part;intracellular part;intrinsic to membrane;membrane;membrane part;nuclear membrane;nuclear part;organelle membrane;organelle part	6	6	6	10.5	10.5	10.5	68.461	0	24.454	89058000	9	0	0	0	0	0	0	18136000	9487000	61435000	NaN	NaN	NaN	NaN	U3KN50;A0A5F9C520;G1SCZ4	U3KN50;A0A5F9C520;G1SCZ4	3-beta-hydroxysterol Delta (14)-reductase OS=Oryctolagus cuniculus OX=9986 GN=LBR PE=3 SV=2;3-beta-hydroxysterol Delta (14)-reductase OS=Oryctolagus cuniculus OX=9986 GN=LBR PE=3 SV=1;3-beta-hydroxysterol Delta (14)-reductase OS=Oryctolagus cuniculus OX=99	LBR	LBR			245	245	0.0155074	0.0785819	0.0866244	0.941139	0.933627	0.20081	0.202336
1.98424	2.72616	2.48813	0.369524	0.949079	0.7315	False;True		binding;calcium ion binding;cation binding;ion binding;metal ion binding		7	5	5	47.5	34.2	34.2	18.127	0	66.88	1741500000	30	0	0	0	0	42449000	17802000	69957000	812510000	798740000	NaN	NaN	NaN	NaN	A0A5F9C522;G1TR45	A0A5F9C522;G1TR45	EF-hand domain family member D2 OS=Oryctolagus cuniculus OX=9986 GN=EFHD2 PE=4 SV=1;EF-hand domain family member D2 OS=Oryctolagus cuniculus OX=9986 GN=EFHD2 PE=4 SV=3	EFHD2	EFHD2			246	246	1.71614	6.20863	7.28161	0.00342418	0.000257733	0.00341978	0.000511751
-6.49536	-5.64012	-6.70333	-5.42966	-6.97745	-5.24398	True		catalytic activity;transferase activity;transferase activity, transferring acyl groups	cell part;cytoplasm;intracellular part;membrane	4	4	4	13.5	13.5	13.5	43.296	0	9.8015	50173000	6	0	0	0	0	0	0	2088100	6462900	41622000	NaN	NaN	NaN	NaN	A0A5F9C524;G1SLA2;A0A5F9C9W6	A0A5F9C524;G1SLA2;A0A5F9C9W6	Lysophosphatidylglycerol acyltransferase 1 OS=Oryctolagus cuniculus OX=9986 GN=LPGAT1 PE=3 SV=1;Lysophosphatidylglycerol acyltransferase 1 OS=Oryctolagus cuniculus OX=9986 GN=LPGAT1 PE=3 SV=2;Lysophosphatidylglycerol acyltransferase 1 OS=Oryctolagus cunicu	LPGAT1	LPGAT1			247	247	-0.395906	-0.61998	-0.771389	0.568844	0.468089	0.133696	0.115132
0.639129	0.700331	0.786227	0.179013	0.54877	0.0945525	True	biological regulation;cellular component assembly;cellular component assembly at cellular level;cellular component organization;cellular component organization at cellular level;cellular component organization or biogenesis;cellular component organization or biogenesis at cellular level;cellular localization;cellular process;establishment of localization;establishment of localization in cell;esta…	channel inhibitor activity;channel regulator activity;chloride channel inhibitor activity;chloride channel regulator activity;ion channel inhibitor activity	azurophil granule;cell part;cytoplasmic membrane-bounded vesicle;cytoplasmic part;cytoplasmic vesicle;early endosome;endocytic vesicle;endosome;extracellular membrane-bounded organelle;extracellular organelle;extracellular region part;extracellular vesicular exosome;immunological synapse;intracellular membrane-bounded organelle;intracellular organelle;intracellular organelle part;intracellular pa…	11	11	11	65.5	65.5	65.5	29.799	0	143.84	515530000	33	0	0	0	0	10107000	4649800	55569000	288540000	156670000	NaN	NaN	NaN	NaN	G1T6Q9;A0A5F9C525	G1T6Q9;A0A5F9C525	Syntaxin 7 OS=Oryctolagus cuniculus OX=9986 GN=STX7 PE=3 SV=1;Syntaxin 7 OS=Oryctolagus cuniculus OX=9986 GN=STX7 PE=3 SV=1	STX7	STX7			248	248	0.43445	2.97864	3.00056	0.0407939	0.0222786	0.0154538	0.00884306
-3.28815	-3.24898	-2.99208	-2.52445	-3.13249	-2.69518	True	actin cytoskeleton organization;actin cytoskeleton reorganization;actin filament-based process;acylglycerol biosynthetic process;acylglycerol metabolic process;biological regulation;biosynthetic process;carboxylic acid catabolic process;carboxylic acid metabolic process;catabolic process;cell projection organization;cellular biosynthetic process;cellular catabolic process;cellular component organ…	catalytic activity;hydrolase activity;hydrolase activity, acting on ester bonds;phosphatase activity;phosphatidate phosphatase activity;phosphoric ester hydrolase activity;protein binding transcription factor activity;transcription coactivator activity;transcription cofactor activity;transcription factor binding transcription factor activity	cell part;cytoplasm;intracellular organelle part;intracellular part;macromolecular complex;membrane;nuclear membrane;nuclear part;nucleoplasm part;organelle membrane;organelle part;protein complex;transcription factor complex	2	2	2	2.4	2.4	2.4	101.35	0.0013602	4.4405	16000000	4	0	0	0	0	0	0	1300900	10048000	4651600	NaN	NaN	NaN	NaN	A0A5F9C661;A0A5F9CG68;A0A5F9C9Z7;A0A5F9C534;A0A5F9DCF2;G1SIZ5;A0A5F9DV27	A0A5F9C661;A0A5F9CG68;A0A5F9C9Z7;A0A5F9C534;A0A5F9DCF2;G1SIZ5;A0A5F9DV27	Phosphatidate phosphatase OS=Oryctolagus cuniculus OX=9986 GN=LPIN1 PE=3 SV=1;Phosphatidate phosphatase OS=Oryctolagus cuniculus OX=9986 GN=LPIN1 PE=3 SV=1;Phosphatidate phosphatase OS=Oryctolagus cuniculus OX=9986 GN=LPIN1 PE=3 SV=1;Phosphatidate phosphat	LPIN1	LPIN1			249	249	-0.39236	-1.92823	-2.14076	0.126071	0.0733715	0.0383049	0.0239751
-0.338111	-0.712681	-0.383282	0.37187	0.130858	0.178419	True		binding;catalytic activity;GTP binding;GTPase activity;guanyl nucleotide binding;guanyl ribonucleotide binding;hydrolase activity;hydrolase activity, acting on acid anhydrides;hydrolase activity, acting on acid anhydrides, in phosphorus-containing anhydrides;nucleoside-triphosphatase activity;nucleotide binding;purine nucleotide binding;purine ribonucleoside triphosphate binding;purine ribonucleo…	cell part;cytoplasmic part;intracellular membrane-bounded organelle;intracellular organelle;intracellular organelle part;intracellular part;membrane-bounded organelle;mitochondrion;nuclear part;nucleoplasm;organelle;organelle part	13	13	13	24	24	24	69.57	0	68.349	433560000	36	0	0	0	0	0	0	29189000	228160000	176220000	NaN	NaN	NaN	NaN	A0A5F9C535;G1SK29;A0A5F9C771;A0A5F9C7M2	A0A5F9C535;G1SK29;A0A5F9C771;A0A5F9C7M2	Mitochondrial translational initiation factor 2 OS=Oryctolagus cuniculus OX=9986 GN=MTIF2 PE=4 SV=1;Mitochondrial translational initiation factor 2 OS=Oryctolagus cuniculus OX=9986 GN=MTIF2 PE=4 SV=2;Mitochondrial translational initiation factor 2 OS=Oryct	MTIF2	MTIF2			250	250	-0.705074	-5.06635	-5.01475	0.00714865	0.00202499	0.00483313	0.00147406
-5.38323	-5.12601	-5.6762	-6.89105	-5.64965	-5.33207	True	anatomical structure development;carboxylic acid catabolic process;carboxylic acid metabolic process;carboxylic acid transport;catabolic process;cellular catabolic process;cellular ketone metabolic process;cellular lipid catabolic process;cellular lipid metabolic process;cellular metabolic process;cellular process;developmental process;epidermis development;establishment of localization;fatty aci…	catalytic activity;fatty acid ligase activity;ligase activity;ligase activity, forming carbon-sulfur bonds;long-chain fatty acid-CoA ligase activity;very long-chain fatty acid-CoA ligase activity	brush border membrane;cell part;cell projection;cell projection membrane;cell projection part;cytoplasmic part;endoplasmic reticulum membrane;endoplasmic reticulum part;integral to membrane;intracellular organelle part;intracellular part;intrinsic to membrane;membrane;membrane part;microvillus;organelle membrane;organelle part;plasma membrane part	4	4	4	8.6	8.6	8.6	66.291	0	8.2496	32257000	6	0	0	0	0	0	0	1670500	29033000	1553100	NaN	NaN	NaN	NaN	A0A5F9CD79;A0A5F9CRG0;G1TQ11;A0A5F9C547;A0A5F9D1Y2	A0A5F9CD79;A0A5F9CRG0;G1TQ11;A0A5F9C547;A0A5F9D1Y2	Solute carrier family 27 member 4 OS=Oryctolagus cuniculus OX=9986 GN=SLC27A4 PE=3 SV=1;Solute carrier family 27 member 4 OS=Oryctolagus cuniculus OX=9986 GN=SLC27A4 PE=3 SV=1;Solute carrier family 27 member 4 OS=Oryctolagus cuniculus OX=9986 GN=SLC27A4 PE	SLC27A4	SLC27A4			251	251	0.562441	1.12152	1.38304	0.324844	0.213135	0.0845089	0.0593817
-3.71622	-4.16129	-3.1971	-3.28979	-3.90504	-3.14211	True				3	3	3	10.8	10.8	10.8	45.666	0	5.6091	19900000	5	0	0	0	0	0	0	4003100	10277000	5619300	NaN	NaN	NaN	NaN	A0A5F9CP60;A0A5F9C554;A0A5F9C7I2;G1TH48	A0A5F9CP60;A0A5F9C554;A0A5F9C7I2;G1TH48	CobW C-terminal domain-containing protein OS=Oryctolagus cuniculus OX=9986 PE=3 SV=1;CobW C-terminal domain-containing protein OS=Oryctolagus cuniculus OX=9986 PE=3 SV=1;CobW C-terminal domain-containing protein OS=Oryctolagus cuniculus OX=9986 PE=3 SV=1;C	LOC100355256	LOC100355256			252	252	-0.24589	-0.676272	-0.817154	0.535954	0.443293	0.127512	0.110008
-1.3859	-0.728456	-1.23702	-3.1578	-2.67902	-2.54931	False;True	anatomical structure formation involved in morphogenesis;biological regulation;cellular component organization;cellular component organization or biogenesis;cellular membrane organization;cellular process;cellular response to heat;cellular response to stimulus;cellular response to stress;developmental process;membrane organization;myoblast fusion;plasma membrane organization;plasma membrane repai…	binding;lipid binding;phospholipid binding	caveola;cell part;cytoplasmic part;cytoplasmic vesicle;extracellular membrane-bounded organelle;extracellular organelle;extracellular region part;extracellular vesicular exosome;integral to membrane;intracellular membrane-bounded organelle;intracellular organelle;intracellular part;intrinsic to membrane;membrane part;membrane raft;membrane-bounded organelle;membrane-bounded vesicle;organelle;plas…	30	28	28	18.1	17.4	17.4	231.73	0	69.583	287120000	42	0	0	0	0	0	0	13542000	156860000	116720000	NaN	NaN	NaN	NaN	A0A5F9C564;A0A5F9D9Z4;A0A5F9DUJ3;G1SVV2;A0A5F9D4K7;A0A5F9DEU0;A0A5F9D226;A0A5F9C8N3;A0A5F9CZN8;A0A5F9DJF1	A0A5F9C564;A0A5F9D9Z4;A0A5F9DUJ3;G1SVV2;A0A5F9D4K7;A0A5F9DEU0;A0A5F9D226;A0A5F9C8N3;A0A5F9CZN8	Myoferlin OS=Oryctolagus cuniculus OX=9986 GN=MYOF PE=3 SV=1;Myoferlin OS=Oryctolagus cuniculus OX=9986 GN=MYOF PE=3 SV=1;Myoferlin OS=Oryctolagus cuniculus OX=9986 GN=MYOF PE=3 SV=1;Myoferlin OS=Oryctolagus cuniculus OX=9986 GN=MYOF PE=3 SV=2;Myoferlin OS	MYOF	MYOF			253	253	1.67825	6.17552	7.22568	0.00349231	0.000269455	0.00346162	0.000517086
2.73752	2.1023	2.50097	3.95102	3.38132	3.67106	True				16	16	10	51.3	51.3	33.6	35.41	0	256.2	4338300000	104	813240	0	65887000	62740000	136320000	76520000	393280000	2070300000	1532500000	NaN	NaN	248	34	A0A5F9C573;G1SCQ1	A0A5F9C573;G1SCQ1	Aldo-keto reductase family 7 like (gene/pseudogene) OS=Oryctolagus cuniculus OX=9986 GN=AKR7L PE=4 SV=1;Aldo-keto reductase family 7 like (gene/pseudogene) OS=Oryctolagus cuniculus OX=9986 GN=AKR7L PE=4 SV=2		AKR7L			254	254	-1.22087	-4.92683	-5.68386	0.00789069	0.00103693	0.00510461	0.00101558
-1.28119	-2.3284	-1.66322	0.0815663	-0.380071	-0.240022	False;True				13	1	1	73.3	6.4	6.4	21.026	0	14.159	351270000	36	5595700	6231800	12674000	10348000	39585000	27092000	69136000	112950000	67650000	NaN	NaN	NaN	NaN	A0A5F9C581;A0A5F9CEW9	A0A5F9C581	Nucleoside-diphosphate kinase OS=Oryctolagus cuniculus OX=9986 PE=3 SV=1					255	255	-1.5781	-4.70942	-5.6485	0.00924368	0.00107275	0.00554634	0.00102647
0.638702	0.713794	0.802212	0.754021	0.806033	0.957493	True	activation of MAPK activity;anatomical structure morphogenesis;biological adhesion;biological regulation;branching morphogenesis of a tube;cell adhesion;cell junction assembly;cell junction organization;cell morphogenesis;cell morphogenesis involved in differentiation;cell projection assembly;cell projection organization;cell surface receptor linked signaling pathway;cell-substrate adhesion;cell-…	binding;cation binding;ion binding;metal ion binding;transition metal ion binding;zinc ion binding	actin filament bundle;actomyosin;adherens junction;anchoring junction;cell junction;cell part;cell projection;cell-substrate adherens junction;cell-substrate junction;cytoplasm;cytoskeletal part;focal adhesion;intracellular organelle part;intracellular part;lamellipodium;membrane;nuclear part;nucleoplasm;organelle part;plasma membrane;stress fiber	16	16	16	17.2	17.2	17.2	111.44	0	55.944	697680000	40	0	0	0	0	2430000	0	37162000	365540000	292550000	NaN	NaN	NaN	NaN	A0A5F9C583;A0A5F9CM96;G1SPL0;A0A5F9CWR9;A0A5F9DH07;A0A5F9C8K5;A0A5F9C2A2	A0A5F9C583;A0A5F9CM96;G1SPL0;A0A5F9CWR9;A0A5F9DH07;A0A5F9C8K5;A0A5F9C2A2	Paxillin OS=Oryctolagus cuniculus OX=9986 GN=PXN PE=4 SV=1;Paxillin OS=Oryctolagus cuniculus OX=9986 GN=PXN PE=4 SV=1;Paxillin OS=Oryctolagus cuniculus OX=9986 GN=PXN PE=4 SV=2;Paxillin OS=Oryctolagus cuniculus OX=9986 GN=PXN PE=4 SV=1;Paxillin OS=Oryctola	PXN	PXN			256	256	-0.120946	-1.56694	-1.13493	0.192194	0.297257	0.054538	0.0788455
-0.0496216	-0.414323	0.330545	-0.177565	0.0492449	-0.367859	True		binding;cation binding;ion binding;metal ion binding;nucleic acid binding;nucleotide binding;transition metal ion binding;zinc ion binding		3	3	3	6.1	6.1	6.1	60.484	0	9.8977	272660000	16	0	0	0	0	0	11108000	23092000	125040000	113420000	NaN	NaN	NaN	NaN	A0A5F9DME8;A0A5F9D5Y7;A0A5F9D9T6;G1U8D5;A0A5F9DBZ6;A0A5F9DJD5;A0A5F9CJ21;G1TSI6;G1SLT2;A0A5F9C597	A0A5F9DME8;A0A5F9D5Y7;A0A5F9D9T6;G1U8D5;A0A5F9DBZ6;A0A5F9DJD5;A0A5F9CJ21;G1TSI6;G1SLT2;A0A5F9C597	Uncharacterized protein OS=Oryctolagus cuniculus OX=9986 PE=3 SV=1;Uncharacterized protein OS=Oryctolagus cuniculus OX=9986 PE=3 SV=1;Uncharacterized protein OS=Oryctolagus cuniculus OX=9986 PE=3 SV=1;Uncharacterized protein OS=Oryctolagus cuniculus OX=998	LOC100343577	LOC100343577			259	259	0.120927	0.490513	0.5654	0.649462	0.591127	0.149194	0.139942
-1.24929	-1.28598	-1.50387	-2.00309	-1.7076	-2.38188	True	cellular process;establishment of localization;establishment of localization in cell;establishment of protein localization;intracellular protein transport;intracellular transport;protein transport;transport;vesicle-mediated transport		AP-type membrane coat adaptor complex;cell part;clathrin adaptor complex;cytoplasmic part;intracellular membrane-bounded organelle;intracellular organelle;intracellular part;macromolecular complex;membrane part;membrane-bounded organelle;organelle;protein complex	5	5	5	21	21	21	38.579	0	15.719	108620000	10	0	0	0	0	0	0	13788000	44740000	50095000	NaN	NaN	NaN	NaN	A0A5F9C5D0;A0A5F9CRT6;A0A5F9CWA0;G1TSM0	A0A5F9C5D0	MHD domain-containing protein OS=Oryctolagus cuniculus OX=9986 PE=3 SV=1	AP1M2	AP1M2			262	262	0.684477	3.24861	3.63453	0.0314171	0.00980979	0.0125762	0.00452438
-3.50734	-3.74368	-3.80856	-3.26909	-4.09147	-3.42619	True	anatomical structure development;anatomical structure formation involved in morphogenesis;anatomical structure morphogenesis;anterior/posterior pattern specification;axis specification;biological regulation;biosynthetic process;BMP signaling pathway;bone development;cartilage development;cell fate commitment;cell surface receptor linked signaling pathway;cellular biosynthetic process;cellular com…	binding;chromatin binding;core promoter proximal region DNA binding;core promoter proximal region sequence-specific DNA binding;DNA binding;double-stranded DNA binding;molecular transducer activity;nucleic acid binding;nucleic acid binding transcription factor activity;receptor signaling protein activity;regulatory region DNA binding;regulatory region nucleic acid binding;RNA polymerase II core p…	activin responsive factor complex;cell part;chromatin;chromosomal part;cytoplasm;intracellular organelle part;intracellular part;macromolecular complex;nuclear chromatin;nuclear chromosome part;nuclear part;nucleoplasm;nucleoplasm part;organelle part;protein complex;SMAD protein complex;SMAD2-SMAD3 protein complex;transcription factor complex	4	4	3	9.6	9.6	7.5	48.21	0	7.7551	45799000	7	0	0	0	0	0	0	6958400	38840000	0	NaN	NaN	NaN	NaN	A0A5F9CQJ0;A0A5F9C5D5;G1T109;G1ST36;A0A5F9CSE6	A0A5F9CQJ0;A0A5F9C5D5;G1T109;G1ST36;A0A5F9CSE6	Mothers against decapentaplegic homolog OS=Oryctolagus cuniculus OX=9986 GN=SMAD2 PE=3 SV=1;Mothers against decapentaplegic homolog OS=Oryctolagus cuniculus OX=9986 GN=SMAD2 PE=3 SV=1;Mothers against decapentaplegic homolog OS=Oryctolagus cuniculus OX=9986	SMAD2;SMAD9	SMAD2			264	264	-0.0909449	-0.339144	-0.396061	0.751559	0.704975	0.167971	0.161808
0.921178	1.14915	0.963672	0.490608	0.621288	0.560205	True			cell part;intracellular membrane-bounded organelle;intracellular organelle;intracellular part;membrane;membrane-bounded organelle;nucleus;organelle	15	15	15	42.2	42.2	42.2	47.908	0	51.546	699400000	46	0	0	3983600	0	0	13659000	59538000	341960000	280260000	NaN	NaN	NaN	NaN	A0A5F9DQ17;A0A5F9C5E0;G1T4S5	A0A5F9DQ17;A0A5F9C5E0;G1T4S5	CMP-N-acetylneuraminic acid synthase OS=Oryctolagus cuniculus OX=9986 GN=CMAS PE=3 SV=1;CMP-N-acetylneuraminic acid synthase OS=Oryctolagus cuniculus OX=9986 GN=CMAS PE=3 SV=1;CMP-N-acetylneuraminic acid synthase OS=Oryctolagus cuniculus OX=9986 GN=CMAS PE	CMAS	CMAS			265	265	0.453967	5.70857	4.21745	0.00465626	0.00486741	0.00392413	0.00268022
2.72857	2.63052	2.60928	2.61956	2.37858	2.67295	True	aging;anatomical structure development;biological regulation;blood vessel development;cell aging;cell cycle arrest;cell cycle process;cell differentiation;cell motility;cellular component movement;cellular developmental process;cellular process;cellular response to stimulus;cellular response to stress;cellular senescence;developmental process;epidermal cell differentiation;epithelial cell differe…	adenyl nucleotide binding;adenyl ribonucleotide binding;ATP binding;binding;catalytic activity;enzyme activator activity;enzyme regulator activity;hydrolase activity;hydrolase activity, acting on ester bonds;kinase activator activity;kinase activity;kinase regulator activity;MAP kinase kinase activity;molecular transducer activity;nucleotide binding;phosphatase activity;phosphoprotein phosphatase…	cell part;cytoplasm;cytoplasmic part;cytoskeletal part;endoplasmic reticulum;extracellular membrane-bounded organelle;extracellular organelle;extracellular region part;extracellular vesicular exosome;intracellular membrane-bounded organelle;intracellular organelle;intracellular organelle part;intracellular part;membrane;membrane-bounded organelle;membrane-bounded vesicle;microtubule organizing ce…	13	13	13	38.4	38.4	38.4	44.231	0	38.724	1716600000	76	463910	0	37662000	25327000	59455000	55325000	171360000	742760000	624280000	NaN	NaN	NaN	NaN	A0A5F9C5E9;P29678;G1SVV6	A0A5F9C5E9;P29678;G1SVV6	Dual-specificity mitogen-activated protein kinase kinase 1 OS=Oryctolagus cuniculus OX=9986 GN=MAP2K1 PE=3 SV=1;Dual specificity mitogen-activated protein kinase kinase 1 OS=Oryctolagus cuniculus OX=9986 GN=MAP2K1 PE=1 SV=2;Dual-specificity mitogen-activat	MAP2K1	MAP2K1			266	266	0.0990925	1.01408	0.849428	0.3679	0.426379	0.0933479	0.106689
-2.09843	-2.40391	-1.87299	-0.447312	0.0598831	-0.667193	True	amine catabolic process;amine metabolic process;biosynthetic process;carboxylic acid catabolic process;carboxylic acid metabolic process;catabolic process;cellular amine metabolic process;cellular amino acid catabolic process;cellular amino acid metabolic process;cellular aromatic compound metabolic process;cellular biosynthetic process;cellular catabolic process;cellular component assembly;cellu…	binding;catalytic activity;cofactor binding;glycine hydroxymethyltransferase activity;hydroxymethyl-, formyl- and related transferase activity;pyridoxal phosphate binding;transferase activity;transferase activity, transferring one-carbon groups;vitamin B6 binding;vitamin binding	cell part;cytoplasmic part;cytosol;extracellular membrane-bounded organelle;extracellular organelle;extracellular region part;extracellular vesicular exosome;intracellular membrane-bounded organelle;intracellular organelle;intracellular organelle part;intracellular part;membrane-bounded organelle;membrane-bounded vesicle;mitochondrion;nuclear part;nucleoplasm;organelle;organelle part;vesicle	6	6	6	17.8	17.8	17.8	48.892	0	25.227	127290000	22	0	0	0	0	0	0	12404000	67242000	47648000	NaN	NaN	NaN	NaN	A0A5F9C5G3;P07511	A0A5F9C5G3;P07511	Serine hydroxymethyltransferase OS=Oryctolagus cuniculus OX=9986 GN=SHMT1 PE=3 SV=1;Serine hydroxymethyltransferase, cytosolic OS=Oryctolagus cuniculus OX=9986 GN=SHMT1 PE=1 SV=2	SHMT1	SHMT1			268	268	-1.77357	-6.70276	-7.81239	0.00257805	0.000171264	0.00299157	0.000440234
-0.929878	-0.860597	-1.14746	-1.88121	-1.79678	-1.94276	True			cell part;cytoplasmic membrane-bounded vesicle;cytoplasmic part;cytoplasmic vesicle;extracellular membrane-bounded organelle;extracellular organelle;extracellular region part;extracellular vesicular exosome;integral to membrane;intracellular membrane-bounded organelle;intracellular organelle;intracellular part;intrinsic to membrane;melanosome;membrane part;membrane-bounded organelle;membrane-boun…	5	5	5	19.5	19.5	19.5	27.865	0	12.614	147790000	14	0	0	0	0	0	0	15646000	81079000	51066000	NaN	NaN	NaN	NaN	G1TD26;A0A5F9C5H4	G1TD26;A0A5F9C5H4	Transmembrane protein 33 OS=Oryctolagus cuniculus OX=9986 GN=TMEM33 PE=3 SV=2;Transmembrane protein 33 OS=Oryctolagus cuniculus OX=9986 GN=TMEM33 PE=3 SV=1	TMEM33	TMEM33			269	269	0.894269	9.29373	7.71745	0.000745747	0.000183937	0.00198572	0.000440234
-0.140581	0.0834699	-0.0434842	-0.790535	-0.858236	-0.841531	True	amine metabolic process;aminoglycan metabolic process;anatomical structure development;anatomical structure morphogenesis;carbohydrate metabolic process;cell development;cellular developmental process;cellular lipid metabolic process;cellular metabolic process;cellular process;chondrocyte development;chondroitin sulfate metabolic process;developmental process;embryonic digit morphogenesis;embryon…	3'-nucleotidase activity;catalytic activity;hydrolase activity;hydrolase activity, acting on ester bonds;nucleotidase activity;phosphatase activity;phosphoric ester hydrolase activity	cell part;cytoplasmic part;Golgi apparatus;intracellular membrane-bounded organelle;intracellular organelle;intracellular part;membrane;membrane-bounded organelle;organelle	3	3	3	8.1	8.1	8.1	38.778	0	6.4649	88194000	11	0	0	0	0	0	0	11994000	41178000	35022000	NaN	NaN	NaN	NaN	G1SLS8;A0A5F9C5H8	G1SLS8;A0A5F9C5H8	Inositol monophosphatase domain containing 1 OS=Oryctolagus cuniculus OX=9986 GN=BPNT2 PE=3 SV=1;Inositol monophosphatase domain containing 1 OS=Oryctolagus cuniculus OX=9986 GN=BPNT2 PE=3 SV=1	IMPAD1	BPNT2			270	270	0.796569	11.716	7.76665	0.000303549	0.00017724	0.00165429	0.000440234
1.99737	2.32214	2.34723	1.8232	1.99614	1.91846	True	androgen receptor signaling pathway;biological regulation;biosynthetic process;catabolic process;cellular biosynthetic process;cellular catabolic process;cellular macromolecule catabolic process;cellular macromolecule metabolic process;cellular metabolic process;cellular nitrogen compound metabolic process;cellular process;cellular response to stimulus;intracellular receptor mediated signaling pa…	protein binding transcription factor activity;receptor activity;RNA polymerase II transcription cofactor activity;RNA polymerase II transcription factor binding transcription factor activity;transcription coactivator activity;transcription cofactor activity;transcription factor binding transcription factor activity	cell part;exon-exon junction complex;extracellular membrane-bounded organelle;extracellular organelle;extracellular region part;extracellular vesicular exosome;intracellular organelle part;intracellular part;macromolecular complex;mediator complex;membrane-bounded organelle;membrane-bounded vesicle;nuclear part;nucleoplasm part;organelle;organelle part;protein complex;vesicle	27	27	26	27.1	27.1	27.1	109.05	0	88.393	1267200000	73	0	0	0	0	0	0	196390000	624950000	445880000	NaN	NaN	NaN	NaN	A0A5F9C5I9;G1SNP4;A0A5F9CXY8	A0A5F9C5I9;G1SNP4;A0A5F9CXY8	Thyroid hormone receptor associated protein 3 OS=Oryctolagus cuniculus OX=9986 GN=THRAP3 PE=3 SV=1;Thyroid hormone receptor associated protein 3 OS=Oryctolagus cuniculus OX=9986 GN=THRAP3 PE=3 SV=2;Thyroid hormone receptor associated protein 3 OS=Oryctolag	THRAP3	THRAP3			271	271	0.309651	2.51195	2.36441	0.0659199	0.0534811	0.0225807	0.0182773
-0.0889626	0.0591006	-0.0154481	-0.727155	-0.882139	-1.02892	True	activation of phospholipase D activity;biological regulation;cellular component organization;cellular component organization at cellular level;cellular component organization or biogenesis;cellular component organization or biogenesis at cellular level;cellular localization;cellular macromolecule localization;cellular metabolic process;cellular process;cellular protein localization;cellular respo…	binding;catalytic activity;enzyme activator activity;enzyme regulator activity;GTP binding;GTPase activity;guanyl nucleotide binding;guanyl ribonucleotide binding;hydrolase activity;hydrolase activity, acting on acid anhydrides;hydrolase activity, acting on acid anhydrides, in phosphorus-containing anhydrides;nucleoside-triphosphatase activity;nucleotide binding;purine nucleotide binding;purine r…	cell part;cytoplasm;cytoplasmic part;extracellular membrane-bounded organelle;extracellular organelle;extracellular region part;extracellular vesicular exosome;Golgi apparatus;Golgi apparatus part;intracellular membrane-bounded organelle;intracellular organelle;intracellular organelle part;intracellular part;membrane-bounded organelle;membrane-bounded vesicle;organelle;organelle part;trans-Golgi …	5	5	5	36.6	36.6	36.6	18.693	0	42.007	190430000	16	0	0	0	0	0	0	38340000	60270000	91817000	NaN	NaN	NaN	NaN	A0A5F9DP51;A0A5F9C5K0;G1SH25;A0A5F9CGF2	A0A5F9DP51;A0A5F9C5K0;G1SH25;A0A5F9CGF2	ADP ribosylation factor like GTPase 1 OS=Oryctolagus cuniculus OX=9986 GN=ARL1 PE=3 SV=1;ADP ribosylation factor like GTPase 1 OS=Oryctolagus cuniculus OX=9986 GN=ARL1 PE=3 SV=1;ADP ribosylation factor like GTPase 1 OS=Oryctolagus cuniculus OX=9986 GN=ARL1	ARL1	ARL1			273	273	0.864303	8.90631	7.43135	0.000878442	0.00022911	0.00207986	0.000489382
-3.10218	-2.66211	-2.82038	-3.82162	-3.63671	-4.9669	True	biological regulation;cellular process;cellular response to stimulus;intracellular signal transduction;regulation of biological process;regulation of cellular process;response to stimulus;signal transduction	cAMP-dependent protein kinase activity;catalytic activity;cyclic nucleotide-dependent protein kinase activity;enzyme regulator activity;GTPase regulator activity;guanyl-nucleotide exchange factor activity;kinase activity;nucleoside-triphosphatase regulator activity;phosphotransferase activity, alcohol group as acceptor;protein kinase activity;protein serine/threonine kinase activity;Ras guanyl-nu…	cell part;cytoplasm;intracellular part;membrane	6	6	6	5.7	5.7	5.7	159.05	0	13.764	23974000	8	0	0	0	0	0	0	2211100	7644700	14118000	NaN	NaN	NaN	NaN	G1T1Q5;A0A5F9C5L7;A0A5F9D921	G1T1Q5;A0A5F9C5L7;A0A5F9D921	Uncharacterized protein OS=Oryctolagus cuniculus OX=9986 PE=4 SV=2;Uncharacterized protein OS=Oryctolagus cuniculus OX=9986 PE=4 SV=1;Uncharacterized protein OS=Oryctolagus cuniculus OX=9986 PE=4 SV=1	AKAP13	AKAP13	9986.ENSOCUP00000010029	A-kinase anchoring protein 13; A kinase (PRKA) anchor protein 13	275	275	1.28019	2.9398	3.59837	0.0423975	0.0102631	0.0159238	0.00468999
-2.13178	-2.57387	-1.90551	-2.49148	-3.13034	-2.29195	True	carboxylic acid catabolic process;carboxylic acid metabolic process;catabolic process;cellular catabolic process;cellular ketone metabolic process;cellular lipid catabolic process;cellular lipid metabolic process;cellular metabolic process;cellular process;fatty acid catabolic process;fatty acid metabolic process;lipid catabolic process;lipid metabolic process;metabolic process;monocarboxylic aci…	binding;carboxylic acid binding;catalytic activity;coenzyme binding;cofactor binding;fatty acid binding;fatty-acyl-CoA binding;lipid binding;monocarboxylic acid binding	cell part;cytoplasmic part;intracellular membrane-bounded organelle;intracellular organelle;intracellular organelle part;intracellular part;membrane;membrane-bounded organelle;mitochondrion;nuclear part;nucleoplasm;organelle;organelle part	4	4	4	8	8	8	61.696	0	10.257	31753000	7	0	0	0	0	0	0	9200700	13011000	9540800	NaN	NaN	NaN	NaN	A0A5F9D2D2;A0A5F9C5L9;A0A5F9CUY4;G1TB10;A0A5F9DUV5	A0A5F9D2D2;A0A5F9C5L9;A0A5F9CUY4;G1TB10	ACB domain-containing protein OS=Oryctolagus cuniculus OX=9986 PE=4 SV=1;ACB domain-containing protein OS=Oryctolagus cuniculus OX=9986 PE=4 SV=1;ACB domain-containing protein OS=Oryctolagus cuniculus OX=9986 PE=4 SV=1;ACB domain-containing protein OS=Oryc	ECI2	ECI2			276	276	0.434201	1.35651	1.61944	0.246447	0.153555	0.0670565	0.045225
3.71307	3.72542	3.6077	3.35265	3.94052	3.5399	True	actin cytoskeleton organization;actin filament-based process;cellular component organization;cellular component organization at cellular level;cellular component organization or biogenesis;cellular component organization or biogenesis at cellular level;cellular process;cortical actin cytoskeleton organization;cortical cytoskeleton organization;cytoskeleton organization;organelle organization	structural molecule activity	adherens junction;anchoring junction;cell junction;cell part;cell-substrate adherens junction;cell-substrate junction;cytoplasm;cytoskeleton;extracellular membrane-bounded organelle;extracellular organelle;extracellular region part;extracellular vesicular exosome;extrinsic to membrane;focal adhesion;intracellular non-membrane-bounded organelle;intracellular organelle;intracellular organelle part;…	47	47	40	52.7	52.7	46.5	111.74	0	323.31	5123600000	182	0	0	8949600	9822700	28450000	27823000	355630000	2590800000	2102200000	NaN	NaN	NaN	NaN	G1SG55;A0A5F9C5N4;A0A5F9CFP4;A0A5F9CHR4;A0A5F9DRR1;A0A5F9C654;A0A5F9DE50;A0A5F9C4X6;A0A5F9CQI6;A0A5F9DKZ2	G1SG55;A0A5F9C5N4;A0A5F9CFP4;A0A5F9CHR4;A0A5F9DRR1;A0A5F9C654;A0A5F9DE50;A0A5F9C4X6;A0A5F9CQI6;A0A5F9DKZ2	Erythrocyte membrane protein band 4.1 like 2 OS=Oryctolagus cuniculus OX=9986 GN=EPB41L2 PE=4 SV=1;Erythrocyte membrane protein band 4.1 like 2 OS=Oryctolagus cuniculus OX=9986 GN=EPB41L2 PE=4 SV=1;Erythrocyte membrane protein band 4.1 like 2 OS=Oryctolagu	EPB41L2	EPB41L2			278	278	0.0710408	0.40053	0.429541	0.709237	0.681666	0.160318	0.157374
-3.04263	-2.9539	-4.8881	-3.9637	-5.42752	-3.6576	True				2	2	2	20.4	20.4	20.4	10.247	0	5.1359	71244000	5	0	0	0	0	0	0	7586300	35195000	28463000	2	2	NaN	NaN	A0A5F9C5N8	A0A5F9C5N8	Ig-like domain-containing protein OS=Oryctolagus cuniculus OX=9986 PE=4 SV=1					279	279	0.721396	0.864852	1.08256	0.435904	0.31823	0.107387	0.0835439
2.27304	2.52682	2.55103	2.3008	2.15773	2.36494	True	biological regulation;cell redox homeostasis;cellular homeostasis;cellular process;glycerol ether metabolic process;homeostatic process;metabolic process;organic ether metabolic process;regulation of biological process;regulation of biological quality;regulation of cellular process;small molecule metabolic process	catalytic activity;disulfide oxidoreductase activity;oxidoreductase activity;oxidoreductase activity, acting on a sulfur group of donors;protein disulfide oxidoreductase activity	cell part;cytoplasm;extracellular membrane-bounded organelle;extracellular organelle;extracellular region part;extracellular vesicular exosome;intracellular part;membrane-bounded organelle;membrane-bounded vesicle;organelle;vesicle	15	15	15	66.3	66.3	66.3	31.601	0	312.78	1834400000	63	0	0	6235300	0	13570000	11446000	152740000	797090000	853280000	NaN	NaN	NaN	NaN	A0A5F9C5Q7;G1U3B8;A0A5F9DFU3;A0A5F9DAY7	A0A5F9C5Q7;G1U3B8;A0A5F9DFU3;A0A5F9DAY7	Thioredoxin like 1 OS=Oryctolagus cuniculus OX=9986 GN=TXNL1 PE=4 SV=1;Thioredoxin like 1 OS=Oryctolagus cuniculus OX=9986 GN=TXNL1 PE=4 SV=1;Thioredoxin like 1 OS=Oryctolagus cuniculus OX=9986 GN=TXNL1 PE=4 SV=1;Thioredoxin like 1 OS=Oryctolagus cuniculus	TXNL1	TXNL1			281	281	0.175809	1.62848	1.43881	0.178755	0.197421	0.0514426	0.0558684
0.568015	0.243703	0.252249	0.51439	0.571696	0.501214	True				1	1	1	4.8	4.8	4.8	16.687	0.0013553	4.3831	747620000	7	0	0	0	0	0	0	47080000	374530000	326010000	NaN	NaN	NaN	NaN	A0A5F9C5R6;A0A5F9DL64;A0A5F9D087	A0A5F9C5R6;A0A5F9DL64;A0A5F9D087	Ubiquitin conjugating enzyme E2 D3 OS=Oryctolagus cuniculus OX=9986 PE=3 SV=1;Ubiquitin conjugating enzyme E2 D3 OS=Oryctolagus cuniculus OX=9986 PE=3 SV=1;Ubiquitin conjugating enzyme E2 D3 OS=Oryctolagus cuniculus OX=9986 PE=3 SV=1					282	282	-0.174444	-1.60218	-1.42169	0.184376	0.202129	0.0527868	0.0568582
-3.16428	-3.32766	-3.02713	-2.31513	-2.63388	-2.71581	True				3	3	3	11.7	11.7	11.7	31.771	0	7.4172	32592000	7	0	0	0	0	0	0	6462800	16357000	9772600	NaN	NaN	NaN	NaN	G1SY87;A0A5F9DG85;A0A5F9CWU3;A0A5F9C5S5;A0A5F9C9P8	G1SY87;A0A5F9DG85;A0A5F9CWU3;A0A5F9C5S5;A0A5F9C9P8	Ig-like domain-containing protein OS=Oryctolagus cuniculus OX=9986 GN=CD200 PE=4 SV=2;Ig-like domain-containing protein OS=Oryctolagus cuniculus OX=9986 GN=CD200 PE=4 SV=1;Ig-like domain-containing protein OS=Oryctolagus cuniculus OX=9986 GN=CD200 PE=4 SV=	CD200	CD200			283	283	-0.618084	-4.12222	-4.19372	0.014586	0.00500328	0.00735916	0.00273567
-1.61631	-1.46885	-1.63849	-2.07588	-1.65086	-2.03539	True	anatomical structure development;anatomical structure formation involved in morphogenesis;anatomical structure morphogenesis;aorta morphogenesis;artery morphogenesis;auditory receptor cell stereocilium organization;biological regulation;blood vessel morphogenesis;cell projection organization;cellular component organization;cellular component organization at cellular level;cellular component organ…	binding;cation binding;ion binding;metal ion binding;transition metal ion binding;zinc ion binding	cell part;COPII vesicle coat;cytoplasmic part;cytoplasmic vesicle part;intracellular organelle part;intracellular part;macromolecular complex;membrane coat;membrane part;organelle part;protein complex;vesicle coat	14	14	13	15.2	15.2	14.6	129.64	0	35.197	115310000	22	0	0	0	0	0	0	21509000	55175000	38631000	NaN	NaN	NaN	NaN	A0A5F9C5S9;G1SF45;A0A5F9C8G5;A0A5F9CNT7;A0A5F9CGK7;A0A5F9CJW4;A0A5F9D6W6;A0A5F9DHQ6;A0A5F9C9J8;A0A5F9DIU4	A0A5F9C5S9;G1SF45;A0A5F9C8G5;A0A5F9CNT7;A0A5F9CGK7;A0A5F9CJW4;A0A5F9D6W6;A0A5F9DHQ6;A0A5F9C9J8;A0A5F9DIU4	SEC24 homolog B, COPII coat complex component OS=Oryctolagus cuniculus OX=9986 GN=SEC24B PE=3 SV=1;SEC24 homolog B, COPII coat complex component OS=Oryctolagus cuniculus OX=9986 GN=SEC24B PE=3 SV=2;SEC24 homolog B, COPII coat complex component OS=Oryctolag	SEC24B	SEC24B			284	284	0.346161	2.37881	2.39431	0.0760875	0.0512791	0.0253855	0.0176536
-1.42419	-1.67892	-1.48968	-1.12731	-1.35073	-1.14578	True				4	4	4	47.1	47.1	47.1	7.7146	0	8.1602	130730000	10	0	0	0	0	0	0	16864000	62956000	50906000	4	4	NaN	NaN	A0A5F9C5T2	A0A5F9C5T2	Uncharacterized protein OS=Oryctolagus cuniculus OX=9986 PE=4 SV=1					285	285	-0.322985	-3.08536	-2.68284	0.0367396	0.0343117	0.0142086	0.0125478
-2.92792	-2.85731	-2.84019	-3.91279	-4.14774	-3.02602	True	catabolic process;cellular catabolic process;cellular macromolecule catabolic process;cellular macromolecule metabolic process;cellular metabolic process;cellular process;ER-associated protein catabolic process;glycoprotein catabolic process;glycoprotein metabolic process;macromolecule catabolic process;macromolecule metabolic process;metabolic process;modification-dependent macromolecule catabol…	acid-amino acid ligase activity;binding;carbohydrate binding;catalytic activity;ligase activity;ligase activity, forming carbon-nitrogen bonds;small conjugating protein ligase activity;ubiquitin-protein ligase activity	cell part;cullin-RING ubiquitin ligase complex;cytoplasm;intracellular part;macromolecular complex;protein complex;SCF ubiquitin ligase complex;ubiquitin ligase complex	8	8	8	26.9	26.9	26.9	33.497	0	12.4	105190000	13	0	0	0	0	0	0	5062000	49589000	50540000	NaN	NaN	NaN	NaN	G1TIW9;A0A5F9C5U2	G1TIW9;A0A5F9C5U2	F-box protein 6 OS=Oryctolagus cuniculus OX=9986 GN=FBXO6 PE=4 SV=2;F-box protein 6 OS=Oryctolagus cuniculus OX=9986 GN=FBXO6 PE=4 SV=1	FBXO6	FBXO6			287	287	0.820379	2.39454	2.87812	0.0747978	0.0262736	0.0250354	0.0101618
2.1931	2.2416	1.89714	2.53583	2.1976	2.23561	True	biological regulation;cellular component assembly;cellular component assembly at cellular level;cellular component organization;cellular component organization at cellular level;cellular component organization or biogenesis;cellular component organization or biogenesis at cellular level;cellular macromolecular complex assembly;cellular macromolecular complex subunit organization;cellular process;…	binding;chromatin binding;chromatin DNA binding;DNA binding;double-stranded DNA binding;double-stranded methylated DNA binding;enzyme inhibitor activity;enzyme regulator activity;kinase inhibitor activity;kinase regulator activity;nucleic acid binding;protein kinase inhibitor activity;protein kinase regulator activity;protein serine/threonine kinase inhibitor activity;rDNA binding;regulatory regi…	Barr body;cell part;centromeric heterochromatin;chromatin;chromosomal part;chromosome;condensed chromosome;ESC/E(Z) complex;extracellular membrane-bounded organelle;extracellular organelle;extracellular region part;extracellular vesicular exosome;heterochromatin;histone methyltransferase complex;intracellular non-membrane-bounded organelle;intracellular organelle;intracellular organelle part;intr…	13	13	11	43.8	43.8	36.8	39.647	0	152.3	1386500000	70	0	0	3337200	3084800	0	0	186740000	598450000	594870000	NaN	NaN	NaN	NaN	A0A5F9C5U5;A0A5F9DCJ2;G1SW67;A0A5F9C116;A0A5F9DLR6;A0A5F9C0M6	A0A5F9C5U5;A0A5F9DCJ2;G1SW67;A0A5F9C116;A0A5F9DLR6	Core histone macro-H2A OS=Oryctolagus cuniculus OX=9986 GN=MACROH2A1 PE=4 SV=1;MacroH2A.1 histone OS=Oryctolagus cuniculus OX=9986 GN=MACROH2A1 PE=4 SV=1;Core histone macro-H2A OS=Oryctolagus cuniculus OX=9986 GN=MACROH2A1 PE=4 SV=3;MacroH2A.1 histone OS=O	H2AFY	MACROH2A1			288	288	-0.212401	-1.39955	-1.42983	0.234225	0.199878	0.0643403	0.0563377
-1.21176	-0.961114	-1.43249	-0.700418	-0.735804	-1.40515	True		catalytic activity;methyltransferase activity;N-methyltransferase activity;RNA methyltransferase activity;rRNA (adenine) methyltransferase activity;rRNA (adenine-N6,N6-)-dimethyltransferase activity;rRNA methyltransferase activity;S-adenosylmethionine-dependent methyltransferase activity;transferase activity;transferase activity, transferring one-carbon groups	cell part;cytoplasmic part;intracellular non-membrane-bounded organelle;intracellular organelle;intracellular organelle part;intracellular part;mitochondrial nucleoid;mitochondrial part;non-membrane-bounded organelle;nucleoid;organelle;organelle part	3	3	3	9.5	9.5	9.5	39.027	0	5.3006	82195000	9	0	0	15484000	0	0	0	54543000	4810200	7358200	NaN	NaN	NaN	NaN	A0A5F9DH02;A0A5F9C5V0;A0A5F9CGB0;G1T2Q1;A0A5F9DUY1;A0A5F9DD49	A0A5F9DH02;A0A5F9C5V0;A0A5F9CGB0;G1T2Q1;A0A5F9DUY1;A0A5F9DD49	rRNA adenine N(6)-methyltransferase OS=Oryctolagus cuniculus OX=9986 GN=TFB1M PE=3 SV=1;rRNA adenine N(6)-methyltransferase OS=Oryctolagus cuniculus OX=9986 GN=TFB1M PE=3 SV=1;rRNA adenine N(6)-methyltransferase OS=Oryctolagus cuniculus OX=9986 GN=TFB1M PE	TFB1M	TFB1M			289	289	-0.254665	-0.955124	-1.11449	0.393602	0.305302	0.0986574	0.08055
0.490381	0.273439	0.468022	0.928253	0.822201	0.839626	True	biosynthetic process;cellular biosynthetic process;cellular macromolecule biosynthetic process;cellular macromolecule metabolic process;cellular metabolic process;cellular process;cellular protein metabolic process;macromolecule biosynthetic process;macromolecule metabolic process;metabolic process;primary metabolic process;protein metabolic process;translation	structural constituent of ribosome;structural molecule activity	cell part;cytoplasmic part;intracellular membrane-bounded organelle;intracellular non-membrane-bounded organelle;intracellular organelle;intracellular organelle part;intracellular part;macromolecular complex;membrane-bounded organelle;mitochondrion;non-membrane-bounded organelle;nuclear part;nucleolus;organelle;organelle part;ribonucleoprotein complex;ribosome	18	18	18	52.8	52.8	52.8	45.638	0	102.24	651740000	49	0	0	0	0	0	0	66579000	329180000	255970000	NaN	NaN	NaN	NaN	A0A5F9C5Z0;G1T8K1;A0A5F9D500;A0A5F9CAZ3	A0A5F9C5Z0;G1T8K1;A0A5F9D500;A0A5F9CAZ3	Mitochondrial ribosomal protein S9 OS=Oryctolagus cuniculus OX=9986 GN=MRPS9 PE=3 SV=1;Mitochondrial ribosomal protein S9 OS=Oryctolagus cuniculus OX=9986 GN=MRPS9 PE=3 SV=3;Mitochondrial ribosomal protein S9 OS=Oryctolagus cuniculus OX=9986 GN=MRPS9 PE=4	MRPS9	MRPS9			290	290	-0.452746	-5.93259	-4.26422	0.00404654	0.00461154	0.00370147	0.00257473
1.90219	2.14596	2.15601	1.97855	1.81484	1.95448	True		binding;cation binding;ion binding;metal ion binding;transition metal ion binding;zinc ion binding	cell part;intracellular membrane-bounded organelle;intracellular organelle;intracellular part;membrane-bounded organelle;nucleus;organelle	19	19	14	45.4	45.4	32.5	62.673	0	88.945	1340300000	59	0	0	0	0	0	0	134880000	605740000	599690000	NaN	NaN	NaN	NaN	G1SKM5;A0A5F9D4A3;A0A5F9C616	G1SKM5;A0A5F9D4A3;A0A5F9C616	NPL4 homolog, ubiquitin recognition factor OS=Oryctolagus cuniculus OX=9986 GN=NPLOC4 PE=3 SV=2;NPL4 homolog, ubiquitin recognition factor OS=Oryctolagus cuniculus OX=9986 GN=NPLOC4 PE=3 SV=1;NPL4 homolog, ubiquitin recognition factor OS=Oryctolagus cunicu	NPLOC4	NPLOC4			292	292	0.152096	1.56124	1.30553	0.19349	0.236837	0.0548498	0.065106
1.23984	0.40905	0.475709	2.01752	1.44157	1.73136	True	biological regulation;cellular process;cellular response to chemical stimulus;cellular response to hypoxia;cellular response to oxygen levels;cellular response to stimulus;cellular response to stress;regulation of amine transport;regulation of biological process;regulation of catecholamine secretion;regulation of cellular localization;regulation of cellular process;regulation of localization;regu…	catalytic activity;oxidoreductase activity;oxidoreductase activity, acting on the CH-CH group of donors;succinate dehydrogenase activity	cell part;cytoplasmic part;envelope;integral to membrane;intracellular organelle part;intracellular part;intrinsic to membrane;membrane part;mitochondrial envelope;mitochondrial part;organelle envelope;organelle part	2	2	2	14.2	14.2	14.2	12.573	0	5.1214	1322000000	22	2557700	2903300	21670000	17064000	52544000	49524000	152030000	573800000	449940000	NaN	NaN	NaN	NaN	A0A5F9D8P6;G1TUC5;A0A5F9C627;A0A5F9D793	A0A5F9D8P6;G1TUC5;A0A5F9C627;A0A5F9D793	Succinate dehydrogenase [ubiquinone] cytochrome b small subunit OS=Oryctolagus cuniculus OX=9986 GN=BCO2 PE=3 SV=1;Succinate dehydrogenase [ubiquinone] cytochrome b small subunit OS=Oryctolagus cuniculus OX=9986 PE=3 SV=1;Succinate dehydrogenase [ubiquinon	SDHD	BCO2			294	294	-1.02195	-3.25332	-3.87603	0.0312775	0.00729181	0.0125505	0.00356112
3.61393	3.45738	3.40734	3.19788	3.1101	3.38577	True	biological regulation;cellular process;cellular response to stimulus;intracellular signal transduction;regulation of biological process;regulation of cellular process;response to stimulus;signal transduction		cell part;DNA-directed RNA polymerase II, holoenzyme;intracellular organelle part;intracellular part;macromolecular complex;nuclear part;nucleoplasm part;organelle part;protein complex	28	28	28	53.6	53.6	53.6	60.966	0	323.31	2959000000	113	0	0	21403000	0	82987000	58911000	267590000	1151000000	1377100000	NaN	NaN	NaN	NaN	A0A5F9C628;A0A5F9CGY3;G1SH83;A0A5F9DNB2;A0A5F9CWI1;A0A5F9DQZ1	A0A5F9C628;A0A5F9CGY3;G1SH83;A0A5F9DNB2;A0A5F9CWI1;A0A5F9DQZ1	Uncharacterized protein OS=Oryctolagus cuniculus OX=9986 PE=4 SV=1;Uncharacterized protein OS=Oryctolagus cuniculus OX=9986 PE=4 SV=1;Uncharacterized protein OS=Oryctolagus cuniculus OX=9986 PE=4 SV=2;Uncharacterized protein OS=Oryctolagus cuniculus OX=998	GCOM1	GCOM1	9986.ENSOCUP00000001979	Myocardial zonula adherens protein; GRINL1A complex locus 1	295	295	0.261635	2.55539	2.19597	0.0629448	0.0678467	0.021766	0.0224702
0.366217	0.150632	0.255826	1.20404	0.99529	1.06161	True	biological regulation;catabolic process;cellular catabolic process;cellular macromolecule catabolic process;cellular macromolecule metabolic process;cellular metabolic process;cellular process;cellular protein catabolic process;cellular protein metabolic process;cellular response to stimulus;endosome to lysosome transport;endosome transport;establishment of localization;establishment of localizat…	binding;GDP binding;GTP binding;guanyl nucleotide binding;guanyl ribonucleotide binding;nucleotide binding;purine nucleotide binding;purine ribonucleoside triphosphate binding;purine ribonucleotide binding;ribonucleotide binding	autophagic vacuole;cell part;cytoplasmic part;endosomal part;endosome membrane;intracellular membrane-bounded organelle;intracellular organelle;intracellular organelle part;intracellular part;lysosome;lytic vacuole;membrane;membrane-bounded organelle;organelle;organelle membrane;organelle part;recycling endosome membrane;vacuole	9	9	9	35.9	35.9	35.9	26.086	0	49.651	461330000	24	0	0	0	0	0	0	41702000	171400000	248220000	NaN	NaN	NaN	NaN	A0A5F9C631;G1U095	A0A5F9C631;G1U095	RAB12, member RAS oncogene family OS=Oryctolagus cuniculus OX=9986 GN=RAB12 PE=4 SV=1;RAB12, member RAS oncogene family OS=Oryctolagus cuniculus OX=9986 GN=RAB12 PE=4 SV=2	RAB12	RAB12			296	296	-0.829423	-9.47303	-7.43998	0.00069279	0.000227575	0.00198572	0.000487333
1.53225	2.18694	1.52187	1.09136	1.03984	1.34267	True	cellular component organization;cellular component organization at cellular level;cellular component organization or biogenesis;cellular component organization or biogenesis at cellular level;cellular process;extracellular matrix organization;extracellular structure organization;fibril organization		extracellular matrix part;extracellular region part;fibril;microfibril	5	5	5	34.2	34.2	34.2	17.186	0	14.659	450070000	43	0	0	5743700	5012400	0	7298600	51072000	215800000	165140000	NaN	NaN	NaN	NaN	A0A5F9DHV8;A0A5F9C970;A0A5F9C637;G1SHH5;A0A5F9CCQ7	A0A5F9DHV8;A0A5F9C970;A0A5F9C637;G1SHH5	Microfibril associated protein 5 OS=Oryctolagus cuniculus OX=9986 GN=MFAP5 PE=3 SV=1;Microfibril associated protein 5 OS=Oryctolagus cuniculus OX=9986 GN=MFAP5 PE=3 SV=1;Microfibril associated protein 5 OS=Oryctolagus cuniculus OX=9986 GN=MFAP5 PE=3 SV=1;M	MFAP5	MFAP5			297	297	0.589062	2.46424	2.82553	0.0693745	0.0282194	0.0235992	0.0107472
-4.42991	-4.66405	-4.53397	-4.41688	-4.10494	-4.25053	True	biological regulation;cellular process;cellular response to stimulus;intracellular signal transduction;regulation of biological process;regulation of cellular process;response to stimulus;signal transduction;small GTPase mediated signal transduction	enzyme regulator activity;GTPase regulator activity;guanyl-nucleotide exchange factor activity;nucleoside-triphosphatase regulator activity;Ras guanyl-nucleotide exchange factor activity;Rho guanyl-nucleotide exchange factor activity;small GTPase regulator activity	cell part;membrane	8	8	8	5.1	5.1	5.1	230.8	0	13.39	37320000	8	0	0	0	0	0	0	1130500	15929000	20260000	NaN	NaN	NaN	NaN	A0A5F9DHU4;A0A5F9D670;A0A5F9DJB7;A0A5F9C842;G1SIT4;G1TXQ8;A0A5F9CSH6;A0A5F9C645;A0A5F9CE94;G1T5W6	A0A5F9DHU4;A0A5F9D670;A0A5F9DJB7;A0A5F9C842;G1SIT4;G1TXQ8;A0A5F9CSH6;A0A5F9C645	Dedicator of cytokinesis 9 OS=Oryctolagus cuniculus OX=9986 GN=DOCK9 PE=3 SV=1;Dedicator of cytokinesis 9 OS=Oryctolagus cuniculus OX=9986 GN=DOCK9 PE=3 SV=1;Dedicator of cytokinesis 9 OS=Oryctolagus cuniculus OX=9986 GN=DOCK9 PE=3 SV=1;Dedicator of cytoki	DOCK11;DOCK9	DOCK9			300	300	-0.285191	-2.52984	-2.28401	0.0646757	0.0599008	0.0222644	0.0201783
2.43105	2.0464	2.65221	1.82298	1.65842	1.83223	True				11	11	11	46.3	46.3	46.3	31.366	0	166.82	1186200000	48	0	0	20107000	10257000	64960000	31848000	165760000	428850000	464440000	NaN	NaN	NaN	NaN	G1SNP8;A0A5F9CXY3;A0A5F9C648;U3KLW8	G1SNP8;A0A5F9CXY3;A0A5F9C648;U3KLW8	Trafficking from ER to golgi regulator OS=Oryctolagus cuniculus OX=9986 GN=TFG PE=4 SV=2;Trafficking from ER to golgi regulator OS=Oryctolagus cuniculus OX=9986 GN=TFG PE=4 SV=1;Trafficking from ER to golgi regulator OS=Oryctolagus cuniculus OX=9986 GN=TFG	LOC100359064	TFG			302	302	0.605349	3.25843	3.53834	0.0311268	0.0110673	0.012502	0.00499276
-5.43034	-5.17256	-4.95049	-6.17189	-5.13767	-5.43358	False;True	actin cytoskeleton organization;actin filament-based process;biological regulation;cellular component organization;cellular component organization at cellular level;cellular component organization or biogenesis;cellular component organization or biogenesis at cellular level;cellular membrane organization;cellular process;cellular response to stimulus;cytoskeleton organization;intracellular signal…		cell part;cytoplasm;cytoskeleton;intracellular non-membrane-bounded organelle;intracellular organelle;intracellular part;membrane;non-membrane-bounded organelle;organelle;plasma membrane	4	2	2	6.6	4.5	4.5	83.817	0	5.9746	16593000	6	0	0	0	0	0	0	1138900	7694200	7759500	NaN	NaN	NaN	NaN	A0A5F9C671;G1SJE4	A0A5F9C671;G1SJE4	Engulfment and cell motility 1 OS=Oryctolagus cuniculus OX=9986 GN=ELMO1 PE=4 SV=1;Engulfment and cell motility 1 OS=Oryctolagus cuniculus OX=9986 GN=ELMO1 PE=4 SV=2	ELMO1	ELMO1			304	304	0.396586	1.17565	1.41099	0.304932	0.205123	0.0800682	0.0575665
2.10778	2.36143	2.423	1.7604	1.43505	1.66763	True	cellular process;microtubule severing;microtubule-based process	adenyl nucleotide binding;adenyl ribonucleotide binding;ATP binding;ATPase activity;ATPase activity, coupled;binding;catalytic activity;hydrolase activity;hydrolase activity, acting on acid anhydrides;hydrolase activity, acting on acid anhydrides, in phosphorus-containing anhydrides;microtubule-severing ATPase activity;nucleoside-triphosphatase activity;nucleotide binding;purine nucleotide bindin…	cell part;cytoplasm;cytoskeletal part;intracellular organelle part;intracellular part;macromolecular complex;microtubule;organelle part;protein complex	1	1	1	2.2	2.2	2.2	61.046	0	11.302	1330800000	22	0	0	0	0	0	0	75127000	657360000	598350000	NaN	NaN	NaN	NaN	A0A5F9DQC2;G1SS43;A0A5F9D5J8;A0A5F9C6A6;A0A5F9DB08	A0A5F9DQC2;G1SS43;A0A5F9D5J8;A0A5F9C6A6;A0A5F9DB08	Katanin p60 ATPase-containing subunit A-like 2 OS=Oryctolagus cuniculus OX=9986 GN=KATNAL2 PE=3 SV=1;Katanin p60 ATPase-containing subunit A-like 2 OS=Oryctolagus cuniculus OX=9986 GN=KATNAL2 PE=3 SV=3;Katanin p60 ATPase-containing subunit A-like 2 OS=Oryc	KATNAL2	KATNAL2			307	307	0.676379	4.95026	4.86488	0.00775975	0.00237153	0.00506647	0.00163487
2.49669	2.61966	2.56027	1.90188	2.18583	1.89841	True	carbohydrate metabolic process;cellular carbohydrate metabolic process;cellular macromolecule metabolic process;cellular metabolic process;cellular process;cellular protein metabolic process;glycosylation;macromolecule glycosylation;macromolecule metabolic process;macromolecule modification;metabolic process;primary metabolic process;protein glycosylation;protein metabolic process;protein modific…	catalytic activity;glucosyltransferase activity;transferase activity;transferase activity, transferring glycosyl groups;transferase activity, transferring hexosyl groups;UDP-glucose:glycoprotein glucosyltransferase activity;UDP-glucosyltransferase activity;UDP-glycosyltransferase activity		41	41	39	34.3	34.3	33.2	171.67	0	187.59	1753100000	109	0	0	0	0	26197000	0	170940000	742040000	813910000	NaN	NaN	NaN	NaN	G1TZ63;A0A5F9DRL6;G1TB05;A0A5F9C6B1;A0A5F9CNI2	G1TZ63;A0A5F9DRL6;G1TB05;A0A5F9C6B1;A0A5F9CNI2	UDP-glucose glycoprotein glucosyltransferase 1 OS=Oryctolagus cuniculus OX=9986 GN=UGGT1 PE=3 SV=3;UDP-glucose glycoprotein glucosyltransferase 1 OS=Oryctolagus cuniculus OX=9986 GN=UGGT1 PE=3 SV=1;UDP-glucose glycoprotein glucosyltransferase 1 OS=Oryctola		UGGT1			308	308	0.563504	5.5442	4.74565	0.0051763	0.00269509	0.00410894	0.00177131
-3.53836	-3.42359	-3.67244	-4.16337	-4.37546	-3.87831	True	biological regulation;cellular process;cellular response to stimulus;establishment of cell polarity;establishment or maintenance of apical/basal cell polarity;establishment or maintenance of bipolar cell polarity;establishment or maintenance of cell polarity;establishment or maintenance of epithelial cell apical/basal polarity;intracellular signal transduction;positive regulation of biological pr…	adenyl nucleotide binding;adenyl ribonucleotide binding;ATP binding;binding;catalytic activity;cation binding;ion binding;kinase activity;magnesium ion binding;metal ion binding;nucleotide binding;phosphotransferase activity, alcohol group as acceptor;protein kinase activity;protein serine/threonine kinase activity;purine nucleotide binding;purine ribonucleoside triphosphate binding;purine ribonu…	actin filament;basal cortex;cell cortex part;cell part;cytoplasmic part;cytoskeletal part;intracellular membrane-bounded organelle;intracellular organelle;intracellular organelle part;intracellular part;lateral plasma membrane;macromolecular complex;membrane part;membrane-bounded organelle;nucleus;organelle;organelle part;plasma membrane part;protein complex	8	8	3	13.8	13.8	4.5	75.955	0	23.653	108020000	15	0	0	0	0	0	0	1098900	57451000	49472000	NaN	NaN	NaN	NaN	G1TLC6;A0A5F9C6C2;A0A5F9DDH7;A0A5F9CVE6;A0A5F9DFL6	G1TLC6;A0A5F9C6C2;A0A5F9DDH7;A0A5F9CVE6;A0A5F9DFL6	Microtubule affinity regulating kinase 2 OS=Oryctolagus cuniculus OX=9986 GN=MARK2 PE=4 SV=2;Microtubule affinity regulating kinase 2 OS=Oryctolagus cuniculus OX=9986 GN=MARK2 PE=4 SV=1;Non-specific serine/threonine protein kinase OS=Oryctolagus cuniculus	MARK2	MARK2			309	309	0.594251	3.69141	3.84586	0.0209928	0.0075634	0.00942661	0.00365785
1.2887	1.34471	0.984743	-0.030767	1.13471	0.160988	False;True	biosynthetic process;metabolic process	amine-lyase activity;arylesterase activity;carbon-nitrogen lyase activity;carboxylic ester hydrolase activity;catalytic activity;hydrolase activity;hydrolase activity, acting on ester bonds;lyase activity;strictosidine synthase activity	cell part;cell surface;extracellular membrane-bounded organelle;extracellular organelle;extracellular region part;extracellular vesicular exosome;membrane;membrane-bounded organelle;membrane-bounded vesicle;organelle;vesicle	16	15	15	47.3	45.6	45.6	45.739	0	85.815	724460000	47	0	0	3996300	2669000	8618500	10037000	69620000	368990000	260520000	NaN	NaN	NaN	NaN	A0A5F9D3C1;A0A5F9C6C9;A0A5F9CGZ9;G1TYH7;A0A5F9CU08;A0A5F9CHT3;A0A5F9D4Z4;A0A5F9CCD2	A0A5F9D3C1;A0A5F9C6C9;A0A5F9CGZ9;G1TYH7;A0A5F9CU08;A0A5F9CHT3;A0A5F9D4Z4;A0A5F9CCD2	Adipocyte plasma membrane-associated protein OS=Oryctolagus cuniculus OX=9986 GN=APMAP PE=3 SV=1;Adipocyte plasma membrane-associated protein OS=Oryctolagus cuniculus OX=9986 GN=APMAP PE=3 SV=1;Adipocyte plasma membrane-associated protein OS=Oryctolagus cu	APMAP	APMAP			311	311	0.784406	2.07659	2.51698	0.106433	0.0431859	0.0332706	0.0152459
-0.99417	-1.00464	-0.954842	-0.669055	-1.00514	-0.726473	True	cellular component assembly;cellular component assembly at cellular level;cellular component organization;cellular component organization at cellular level;cellular component organization or biogenesis;cellular component organization or biogenesis at cellular level;cellular macromolecular complex assembly;cellular macromolecular complex subunit organization;cellular process;macromolecular complex…	binding;catalytic activity;GTP binding;GTPase activity;guanyl nucleotide binding;guanyl ribonucleotide binding;hydrolase activity;hydrolase activity, acting on acid anhydrides;hydrolase activity, acting on acid anhydrides, in phosphorus-containing anhydrides;nucleoside-triphosphatase activity;nucleotide binding;purine nucleotide binding;purine ribonucleoside triphosphate binding;purine ribonucleo…		16	16	16	20.1	20.1	20.1	119.41	0	38.821	179460000	27	0	0	0	0	0	0	13720000	87431000	78308000	NaN	NaN	NaN	NaN	G1T2R3;A0A5F9C6D3;A0A5F9DRP1	G1T2R3;A0A5F9C6D3;A0A5F9DRP1	Elongation factor like GTPase 1 OS=Oryctolagus cuniculus OX=9986 GN=EFL1 PE=4 SV=2;Elongation factor like GTPase 1 OS=Oryctolagus cuniculus OX=9986 GN=EFL1 PE=4 SV=1;Elongation factor like GTPase 1 OS=Oryctolagus cuniculus OX=9986 GN=EFL1 PE=4 SV=1	EFTUD1	EFL1			312	312	-0.184328	-1.7573	-1.52965	0.1537	0.174081	0.0451998	0.0504449
1.58412	1.84535	2.52923	-3.49414	-6.32559	-3.56865	True	biological regulation;catabolic process;cellular catabolic process;cellular macromolecule catabolic process;cellular macromolecule metabolic process;cellular metabolic process;cellular process;cellular protein metabolic process;defense response;defense response to bacterium;defense response to virus;immune effector process;immune system process;ISG15-protein conjugation;macromolecule catabolic pr…	protein tag	extracellular region	3	3	3	26.8	26.8	26.8	17.17	0	212.62	844990000	31	0	0	9739700	7626100	19898000	13790000	93259000	313610000	387070000	NaN	NaN	NaN	NaN	G1TKK9;A0A5F9C6D5	G1TKK9;A0A5F9C6D5	ISG15 ubiquitin like modifier OS=Oryctolagus cuniculus OX=9986 GN=ISG15 PE=4 SV=2;ISG15 ubiquitin like modifier OS=Oryctolagus cuniculus OX=9986 GN=ISG15 PE=4 SV=1	ISG15	ISG15			313	313	6.44902	6.62576	8.31264	0.00269139	0.000118946	0.0030626	0.000394556
-2.81674	-2.44923	-2.96597	-3.22568	-3.06214	-3.20954	True	cytokine biosynthetic process;cytokine metabolic process;interleukin-2 biosynthetic process;macromolecule metabolic process;metabolic process;primary metabolic process;protein metabolic process	binding;cytokine binding;cytokine receptor activity;growth factor binding;interleukin-1 binding;interleukin-1 receptor activity;molecular transducer activity;protein binding;receptor activity;signal transducer activity;signaling receptor activity;transmembrane signaling receptor activity	cell part;membrane	4	4	4	7.4	7.4	7.4	60.499	0	9.8231	80322000	7	0	0	0	0	0	0	6387900	37730000	36204000	NaN	NaN	NaN	NaN	A0A5F9C6E6;A0A5F9CFF5;G1SMP2;A0A5F9CVM6;A0A5F9DB30	A0A5F9C6E6;A0A5F9CFF5;G1SMP2;A0A5F9CVM6;A0A5F9DB30	Interleukin 1 receptor accessory protein OS=Oryctolagus cuniculus OX=9986 GN=IL1RAP PE=3 SV=1;Interleukin 1 receptor accessory protein OS=Oryctolagus cuniculus OX=9986 GN=IL1RAP PE=3 SV=1;Interleukin 1 receptor accessory protein OS=Oryctolagus cuniculus OX	IL1RAP	IL1RAP			316	316	0.421806	2.6018	2.71674	0.0599344	0.0327479	0.0209436	0.0120803
-1.64471	-1.18772	-1.26526	-1.96525	-2.18834	-2.38684	True	biological regulation;cellular component assembly;cellular component organization;cellular component organization at cellular level;cellular component organization or biogenesis;cellular component organization or biogenesis at cellular level;cellular process;cellular process involved in reproduction;macromolecular complex assembly;macromolecular complex subunit organization;nucleus organization;o…		cell part;cytoplasmic part;Golgi apparatus;intracellular membrane-bounded organelle;intracellular organelle;intracellular part;macromolecular complex;membrane;membrane-bounded organelle;organelle;plasma membrane;protein complex;synapse	7	7	7	16.2	16.2	16.2	50.645	0	23.767	212750000	16	0	0	0	0	0	0	7211600	117920000	87621000	NaN	NaN	NaN	NaN	A0A5F9C6H3;G1TMQ4;A0A5F9CQY9	A0A5F9C6H3;G1TMQ4;A0A5F9CQY9	Golgi associated PDZ and coiled-coil motif containing OS=Oryctolagus cuniculus OX=9986 PE=4 SV=1;Golgi associated PDZ and coiled-coil motif containing OS=Oryctolagus cuniculus OX=9986 PE=4 SV=3;Golgi associated PDZ and coiled-coil motif containing OS=Oryct	GOPC	GOPC			318	318	0.814247	4.36716	4.74674	0.0119947	0.00269192	0.0064913	0.00177131
-1.61164	-1.98276	-1.91556	-1.47354	-1.67617	-1.43404	True				9	9	9	13.3	13.3	13.3	81.505	0	38.869	143170000	21	0	0	0	0	0	0	17203000	67871000	58097000	9	9	NaN	NaN	A0A5F9C6I2	A0A5F9C6I2	B30.2/SPRY domain-containing protein OS=Oryctolagus cuniculus OX=9986 PE=4 SV=1					319	319	-0.308734	-2.26019	-2.22096	0.0866627	0.0654878	0.0282465	0.0218085
-3.6613	-3.86323	-3.24054	-3.61641	-3.65626	-3.47404	True	biological regulation;cellular macromolecule metabolic process;cellular metabolic process;cellular process;cellular protein metabolic process;circadian rhythm;macromolecule metabolic process;macromolecule modification;metabolic process;negative regulation of biological process;negative regulation of cell communication;negative regulation of cellular process;negative regulation of DNA damage respo…	adenyl nucleotide binding;adenyl ribonucleotide binding;ATP binding;binding;catalytic activity;kinase activity;non-membrane spanning protein tyrosine kinase activity;nucleotide binding;phosphotransferase activity, alcohol group as acceptor;protein kinase activity;protein serine/threonine kinase activity;protein serine/threonine/tyrosine kinase activity;protein tyrosine kinase activity;purine nucl…	cell part;intracellular membrane-bounded organelle;intracellular organelle;intracellular organelle part;intracellular part;macromolecular complex;membrane-bounded organelle;nuclear body;nuclear part;nuclear speck;nucleoplasm part;nucleus;organelle;organelle part;ribonucleoprotein complex	5	5	4	7.9	7.9	6.6	60.325	0	9.1698	46183000	8	0	0	0	0	0	0	1707800	21135000	23341000	NaN	NaN	NaN	NaN	A0A5F9C6I3;G1SPQ6;A0A5F9CH10;P85051;G1U832	A0A5F9C6I3;G1SPQ6;A0A5F9CH10;P85051	Dual-specificity kinase OS=Oryctolagus cuniculus OX=9986 GN=DYRK1A PE=3 SV=1;Dual-specificity kinase OS=Oryctolagus cuniculus OX=9986 GN=DYRK1A PE=3 SV=2;Dual-specificity kinase OS=Oryctolagus cuniculus OX=9986 GN=DYRK1A PE=3 SV=1;Dual specificity tyrosine	DYRK1A;DYRK2	DYRK1A			320	320	-0.006121	-0.0319508	-0.0349678	0.976042	0.973175	0.206565	0.209139
0.883002	0.972724	0.824837	-0.132761	0.118314	-0.169113	True	developmental process;multicellular organismal development;multicellular organismal process		cell part;cytoplasm;cytoplasmic part;cytoskeletal part;intracellular organelle part;intracellular part;microtubule organizing center;nuclear part;nucleoplasm;organelle part	17	17	17	25.1	25.1	25.1	89.324	0	138.17	549180000	56	0	0	0	0	2198400	0	50748000	275040000	221190000	NaN	NaN	NaN	NaN	A0A5F9C6K9;A0A5F9DEW2;G1SWT9	A0A5F9C6K9;A0A5F9DEW2;G1SWT9	FLII actin remodeling protein OS=Oryctolagus cuniculus OX=9986 GN=FLII PE=4 SV=1;FLII actin remodeling protein OS=Oryctolagus cuniculus OX=9986 GN=FLII PE=4 SV=1;FLII actin remodeling protein OS=Oryctolagus cuniculus OX=9986 GN=FLII PE=4 SV=3	FLII	FLII			321	321	0.954708	9.53972	8.09717	0.000674288	0.000138844	0.00198572	0.000419438
-0.656671	-0.408477	-0.263784	-2.049	-1.7407	-2.12174	True	axon extension;biological regulation;cell growth;cellular process;cellular response to stimulus;developmental cell growth;developmental growth;developmental growth involved in morphogenesis;developmental process;growth;regulation of biological process;regulation of cellular process;response to stimulus;signal transduction		cell leading edge;cell part	12	12	12	19.7	19.7	19.7	66.843	0	30.672	219430000	20	0	0	0	0	0	0	9634900	109090000	100710000	NaN	NaN	NaN	NaN	A0A5F9C6L9;A0A5F9CMC8;A0A5F9CLV3;A0A5F9D7F6;A0A5F9DRQ0;G1TC88;A0A5F9DLC7;A0A5F9DMW2;G1SPS9	A0A5F9C6L9;A0A5F9CMC8;A0A5F9CLV3;A0A5F9D7F6;A0A5F9DRQ0;G1TC88;A0A5F9DLC7;A0A5F9DMW2	Uncharacterized protein OS=Oryctolagus cuniculus OX=9986 PE=4 SV=1;Uncharacterized protein OS=Oryctolagus cuniculus OX=9986 PE=4 SV=1;Uncharacterized protein OS=Oryctolagus cuniculus OX=9986 PE=4 SV=1;Uncharacterized protein OS=Oryctolagus cuniculus OX=998	APBB1IP;RAPH1	APBB1IP	9986.ENSOCUP00000005065	Amyloid beta (A4) precursor protein-binding, family B, member 1 interacting protein	322	322	1.5275	9.33045	9.77254	0.000734505	4.53038e-05	0.00198572	0.000286258
3.59794	4.22221	4.46425	-0.21787	0.235326	0.216341	True				21	21	10	55.1	55.1	25.2	52.847	0	161.32	4787700000	148	0	0	50428000	42993000	131950000	142420000	402660000	2014000000	2003200000	NaN	NaN	NaN	NaN	G1SLA0;A0A5F9C6P3;A0A5F9C3Y0;G1SNY1	G1SLA0;A0A5F9C6P3;A0A5F9C3Y0;G1SNY1	Uncharacterized protein OS=Oryctolagus cuniculus OX=9986 PE=4 SV=2;Uncharacterized protein OS=Oryctolagus cuniculus OX=9986 PE=4 SV=1;TPR_REGION domain-containing protein OS=Oryctolagus cuniculus OX=9986 PE=4 SV=1;Uncharacterized protein OS=Oryctolagus cun	LOC100342069	LOC100342069	9986.ENSOCUP00000004721	Interferon-induced protein with tetratricopeptide repeats 1b; Uncharacterized protein	324	324	4.01687	13.5022	15.9863	0.000174107	2.19776e-06	0.00147424	0.000133743
3.55886	3.5963	3.48333	3.4101	3.3131	3.31437	True	catabolic process;cell differentiation;cellular catabolic process;cellular developmental process;cellular macromolecule catabolic process;cellular macromolecule metabolic process;cellular metabolic process;cellular process;developmental process;macromolecule catabolic process;macromolecule metabolic process;metabolic process;modification-dependent macromolecule catabolic process;modification-depe…	adenyl nucleotide binding;adenyl ribonucleotide binding;ATP binding;ATPase activity;binding;catalytic activity;hydrolase activity;hydrolase activity, acting on acid anhydrides;hydrolase activity, acting on acid anhydrides, in phosphorus-containing anhydrides;nucleoside-triphosphatase activity;nucleotide binding;purine nucleotide binding;purine ribonucleoside triphosphate binding;purine ribonucleo…	cell part;cytoplasmic mRNA processing body;cytoplasmic part;intracellular membrane-bounded organelle;intracellular non-membrane-bounded organelle;intracellular organelle;intracellular part;macromolecular complex;membrane;membrane-bounded organelle;non-membrane-bounded organelle;nucleus;organelle;proteasome accessory complex;protein complex;ribonucleoprotein complex;RNA granule	29	29	29	69.6	69.6	69.6	48.047	0	232.02	3963200000	139	0	0	0	3924900	14208000	48828000	332560000	1812100000	1751600000	NaN	NaN	NaN	NaN	A0A5F9C6P7;G1SYV0	A0A5F9C6P7;G1SYV0	26S proteasome AAA-ATPase subunit RPT1 OS=Oryctolagus cuniculus OX=9986 GN=PSMC2 PE=3 SV=1;26S proteasome AAA-ATPase subunit RPT1 OS=Oryctolagus cuniculus OX=9986 GN=PSMC2 PE=3 SV=2	PSMC2	PSMC2			325	325	0.200312	4.33427	2.11627	0.0123082	0.0759671	0.0065853	0.024686
-4.54738	-4.32434	-4.01648	-3.94307	-3.86144	-4.68844	True			cell part;intracellular organelle part;intracellular part;macromolecular complex;mRNA cleavage and polyadenylation specificity factor complex;mRNA cleavage factor complex;nuclear part;nucleoplasm part;organelle part;protein complex	4	4	4	9.7	9.7	9.7	63.383	0	8.4168	30034000	4	0	0	0	0	0	0	3125300	20059000	6850100	NaN	NaN	NaN	NaN	A0A5F9CT53;A0A5F9DDI9;A0A5F9DIB0;A0A5F9C729;G1SCL2;A0A5F9C6V1	A0A5F9CT53;A0A5F9DDI9;A0A5F9DIB0;A0A5F9C729;G1SCL2;A0A5F9C6V1	FIP1-like 1 protein OS=Oryctolagus cuniculus OX=9986 PE=3 SV=1;FIP1-like 1 protein OS=Oryctolagus cuniculus OX=9986 PE=3 SV=1;FIP1-like 1 protein OS=Oryctolagus cuniculus OX=9986 PE=3 SV=1;FIP1-like 1 protein OS=Oryctolagus cuniculus OX=9986 PE=3 SV=1;FIP1	FIP1L1	FIP1L1			329	329	-0.131753	-0.432219	-0.513211	0.687863	0.625096	0.156327	0.146507
-0.530237	-0.468315	-0.144128	-0.0766721	0.220631	0.0940194	False;True	carbohydrate metabolic process;metabolic process;primary metabolic process	catalytic activity;glucose-1,6-bisphosphate synthase activity;intramolecular transferase activity;intramolecular transferase activity, phosphotransferases;isomerase activity;kinase activity;phosphotransferase activity, alcohol group as acceptor;transferase activity;transferase activity, transferring phosphorus-containing groups		4	3	3	6.1	4.9	4.9	67.331	0	5.6496	74253000	8	0	0	0	0	0	0	11791000	27454000	35008000	NaN	NaN	NaN	NaN	A0A5F9C6X4;G1SPH6	A0A5F9C6X4;G1SPH6	Phosphoglucomutase 2 like 1 OS=Oryctolagus cuniculus OX=9986 GN=PGM2L1 PE=3 SV=1;Phosphoglucomutase 2 like 1 OS=Oryctolagus cuniculus OX=9986 GN=PGM2L1 PE=3 SV=1	PGM2L1	PGM2L1			330	330	-0.460219	-3.12032	-3.15596	0.0355158	0.018123	0.0138316	0.00744877
6.70355	6.90534	6.83479	6.67461	6.67697	6.83784	False;True	biological regulation;cellular component disassembly;cellular component disassembly at cellular level;cellular component organization;cellular component organization at cellular level;cellular component organization or biogenesis;cellular component organization or biogenesis at cellular level;cellular macromolecular complex disassembly;cellular macromolecular complex subunit organization;cellular…	adenyl nucleotide binding;adenyl ribonucleotide binding;ATP binding;ATPase activity;ATPase activity, coupled;binding;catalytic activity;hydrolase activity;hydrolase activity, acting on acid anhydrides;hydrolase activity, acting on acid anhydrides, in phosphorus-containing anhydrides;nucleoside-triphosphatase activity;nucleotide binding;purine nucleotide binding;purine ribonucleoside triphosphate …	adherens junction;anchoring junction;blood microparticle;cell junction;cell part;cell-substrate adherens junction;cell-substrate junction;cytoplasmic part;cytosol;extracellular membrane-bounded organelle;extracellular organelle;extracellular region part;extracellular vesicular exosome;focal adhesion;intracellular membrane-bounded organelle;intracellular organelle;intracellular part;macromolecular…	39	38	19	64.1	64.1	37.3	70.897	0	323.31	229100000000	1238	242000000	256890000	4515500000	3755400000	10347000000	7476200000	13374000000	100850000000	88287000000	NaN	NaN	39	42	G1T9M9;A0A5F9DUM8;A0A5F9C6Y7;A0A5F9DK98;A0A5F9DTR8	G1T9M9;A0A5F9DUM8;A0A5F9C6Y7;A0A5F9DK98;A0A5F9DTR8	Heat shock protein family A (Hsp70) member 8 OS=Oryctolagus cuniculus OX=9986 PE=3 SV=2;Heat shock protein family A (Hsp70) member 8 OS=Oryctolagus cuniculus OX=9986 PE=3 SV=1;Heat shock protein family A (Hsp70) member 8 OS=Oryctolagus cuniculus OX=9986 PE	HSPA8	HSPA8			332	332	0.0847546	1.05828	0.78548	0.349602	0.460354	0.0896785	0.113659
-0.489633	-0.964095	-0.753935	0.173077	-0.191561	-0.250687	True	biosynthetic process;cellular biosynthetic process;cellular macromolecule biosynthetic process;cellular macromolecule metabolic process;cellular metabolic process;cellular process;cellular protein metabolic process;macromolecule biosynthetic process;macromolecule metabolic process;metabolic process;primary metabolic process;protein metabolic process;translation	structural constituent of ribosome;structural molecule activity	cell part;intracellular organelle part;intracellular part;large ribosomal subunit;macromolecular complex;organelle part;ribonucleoprotein complex	6	6	6	29.5	29.5	29.5	26.397	0	36.258	172350000	18	0	0	0	0	0	0	28709000	63883000	79763000	NaN	NaN	NaN	NaN	G1T0T6;A0A5F9D2F8;A0A5F9C702	G1T0T6;A0A5F9D2F8;A0A5F9C702	39S ribosomal protein L22, mitochondrial OS=Oryctolagus cuniculus OX=9986 GN=MRPL22 PE=3 SV=2;39S ribosomal protein L22, mitochondrial OS=Oryctolagus cuniculus OX=9986 GN=MRPL22 PE=3 SV=1;39S ribosomal protein L22, mitochondrial OS=Oryctolagus cuniculus OX	MRPL22	MRPL22			334	334	-0.646164	-3.3869	-3.70288	0.027609	0.00901169	0.011442	0.00421606
-2.8075	-2.58947	-2.33655	-1.98921	-1.86836	-1.7924	True				7	7	7	21	21	21	38.875	0	12.774	81993000	15	0	0	0	0	0	0	5939700	45339000	30714000	NaN	NaN	NaN	NaN	A0A5F9CP01;A0A5F9C715	A0A5F9CP01;A0A5F9C715	RNA polymerase II subunit M OS=Oryctolagus cuniculus OX=9986 GN=POLR2M PE=3 SV=1;RNA polymerase II subunit M OS=Oryctolagus cuniculus OX=9986 GN=POLR2M PE=3 SV=1		POLR2M			336	336	-0.69452	-4.70386	-4.75942	0.0092818	0.00265532	0.00555962	0.00175446
-0.0568523	0.262997	-0.522902	-0.467062	-1.12165	-0.821441	True	biosynthetic process;cell motility;cellular biosynthetic process;cellular component movement;cellular metabolic process;cellular process;fat-soluble vitamin biosynthetic process;fat-soluble vitamin metabolic process;heterocycle metabolic process;lipid metabolic process;locomotion;metabolic process;primary metabolic process;small molecule biosynthetic process;small molecule metabolic process;sperm…	binding;lipid binding	extracellular region part;extracellular space	9	9	9	18.9	18.9	18.9	68.058	0	37.777	232710000	27	0	0	0	0	0	0	25254000	99964000	107500000	NaN	NaN	NaN	NaN	A0A5F9C720;G1SDZ3;A0A5F9CBC1;A0A5F9CJ45	A0A5F9C720;G1SDZ3;A0A5F9CBC1;A0A5F9CJ45	Phospholipid transfer protein OS=Oryctolagus cuniculus OX=9986 GN=PLTP PE=3 SV=1;Phospholipid transfer protein OS=Oryctolagus cuniculus OX=9986 GN=PLTP PE=3 SV=2;Phospholipid transfer protein OS=Oryctolagus cuniculus OX=9986 GN=PLTP PE=3 SV=1;Phospholipid	PLTP	PLTP			337	337	0.697798	2.35426	2.78613	0.0781513	0.029777	0.0258977	0.0112143
-1.74191	-1.26517	-1.84798	-2.09329	-2.01046	-2.00391	True				6	6	6	20.8	20.8	20.8	43.36	0	33.825	134830000	23	0	0	0	0	0	0	12173000	72877000	49783000	NaN	NaN	NaN	NaN	A0A5F9C733;G1SMZ7	A0A5F9C733;G1SMZ7	DENN domain containing 10 OS=Oryctolagus cuniculus OX=9986 GN=DENND10 PE=3 SV=1;DENN domain containing 10 OS=Oryctolagus cuniculus OX=9986 GN=DENND10 PE=3 SV=3	FAM45A	DENND10			338	338	0.417531	2.30018	2.48249	0.0829224	0.045317	0.0272728	0.0159053
-6.17361	-4.7514	-5.6807	-5.03666	-5.14636	-5.82165	True	biological regulation;cell cycle process;cellular process;G1/S transition of mitotic cell cycle;negative regulation of biological process;negative regulation of cell growth;negative regulation of cellular process;negative regulation of growth;positive regulation of biological process;positive regulation of biosynthetic process;positive regulation of cell communication;positive regulation of cell …		cell part;cytoplasm;intracellular part;membrane;plasma membrane	5	5	5	14.9	14.9	14.9	44.866	0	11.491	81702000	7	0	0	0	0	0	0	3616000	52206000	25880000	NaN	NaN	NaN	NaN	A0A5F9D4S3;A0A5F9CSQ2;A0A5F9DAS7;A0A5F9CE92;G1SI94;A0A5F9C736;A0A5F9CBI3	A0A5F9D4S3;A0A5F9CSQ2;A0A5F9DAS7;A0A5F9CE92;G1SI94;A0A5F9C736;A0A5F9CBI3	Cytokine receptor like factor 3 OS=Oryctolagus cuniculus OX=9986 GN=CRLF3 PE=4 SV=1;Cytokine receptor like factor 3 OS=Oryctolagus cuniculus OX=9986 GN=CRLF3 PE=4 SV=1;Cytokine receptor like factor 3 OS=Oryctolagus cuniculus OX=9986 GN=CRLF3 PE=4 SV=1;Cyto	CRLF3	CRLF3			339	339	-0.200347	-0.414091	-0.509778	0.700049	0.627368	0.158628	0.146958
-4.96349	-4.69858	-5.05416	-4.70365	-5.95829	-4.84851	True	carbohydrate metabolic process;cellular carbohydrate metabolic process;cellular lipid metabolic process;cellular macromolecule metabolic process;cellular metabolic process;cellular process;cellular protein metabolic process;cellular response to chemical stimulus;cellular response to cytokine stimulus;cellular response to interleukin-6;cellular response to organic substance;cellular response to st…		cell part;cytoplasmic part;Golgi apparatus part;integral to Golgi membrane;integral to membrane;integral to organelle membrane;intracellular organelle part;intracellular part;intrinsic to Golgi membrane;intrinsic to membrane;intrinsic to organelle membrane;membrane part;organelle part	2	2	2	7.2	7.2	7.2	30.525	0.0074373	3.3759	14181000	4	6398100	6949900	0	0	0	0	833080	0	0	NaN	NaN	NaN	NaN	A0A5F9CMU8;G1SUX3;A0A5F9C740;A0A5F9CK55	A0A5F9CMU8;G1SUX3;A0A5F9C740;A0A5F9CK55	ST3 beta-galactoside alpha-2,3-sialyltransferase 6 OS=Oryctolagus cuniculus OX=9986 GN=ST3GAL6 PE=3 SV=1;ST3 beta-galactoside alpha-2,3-sialyltransferase 6 OS=Oryctolagus cuniculus OX=9986 GN=ST3GAL6 PE=3 SV=3;ST3 beta-galactoside alpha-2,3-sialyltransfera	ST3GAL6	ST3GAL6			340	340	0.264742	0.6451	0.786638	0.553999	0.459722	0.130946	0.113536
-2.06269	-2.16697	-2.27473	-2.22997	-2.20716	-2.59062	True	biological regulation;macromolecule metabolic process;membrane protein ectodomain proteolysis;membrane protein intracellular domain proteolysis;membrane protein proteolysis;metabolic process;primary metabolic process;protein metabolic process;proteolysis;regulation of biological process;regulation of immune response;regulation of immune system process;regulation of response to stimulus	aspartic-type endopeptidase activity;aspartic-type peptidase activity;catalytic activity;endopeptidase activity;hydrolase activity;peptidase activity;peptidase activity, acting on L-amino acid peptides	cell part;cytoplasmic part;cytoplasmic vesicle membrane;cytoplasmic vesicle part;endoplasmic reticulum part;endosomal part;endosome membrane;extracellular membrane-bounded organelle;extracellular organelle;extracellular region part;extracellular vesicular exosome;Golgi apparatus part;Golgi membrane;Golgi-associated vesicle membrane;integral to cytosolic side of endoplasmic reticulum membrane;inte…	2	2	2	4.3	4.3	4.3	57.405	0	5.1134	46933000	4	0	0	0	0	0	0	6183200	1403100	39347000	NaN	NaN	NaN	NaN	G1SK92;A0A5F9C7M4;A0A5F9C754	G1SK92;A0A5F9C7M4;A0A5F9C754	Signal peptide peptidase like 2A OS=Oryctolagus cuniculus OX=9986 GN=SPPL2A PE=3 SV=3;Signal peptide peptidase like 2A OS=Oryctolagus cuniculus OX=9986 GN=SPPL2A PE=3 SV=1;Signal peptide peptidase like 2A OS=Oryctolagus cuniculus OX=9986 GN=SPPL2A PE=3 SV=	SPPL2A	SPPL2A			342	342	0.174456	1.25998	1.24469	0.276175	0.25704	0.0738434	0.0696228
3.9685	4.09048	4.11809	3.67367	3.5115	3.57084	True	biological regulation;biosynthetic process;cellular biosynthetic process;cellular macromolecule biosynthetic process;cellular macromolecule metabolic process;cellular metabolic process;cellular process;cellular protein metabolic process;developmental process;macromolecule biosynthetic process;macromolecule metabolic process;metabolic process;multicellular organismal development;multicellular orga…	binding;nucleic acid binding;RNA binding;rRNA binding;structural constituent of ribosome;structural molecule activity	adherens junction;anchoring junction;cell junction;cell part;cell-substrate adherens junction;cell-substrate junction;cytoplasmic part;cytosolic small ribosomal subunit;extracellular membrane-bounded organelle;extracellular organelle;extracellular region part;extracellular vesicular exosome;focal adhesion;intracellular non-membrane-bounded organelle;intracellular organelle;intracellular organelle…	15	15	15	54.4	54.4	54.4	29.597	0	215.57	6383000000	133	1787600	1874400	103680000	63063000	232340000	166400000	585010000	2790600000	2438200000	NaN	NaN	NaN	NaN	G1TA47;A0A5F9DKF6;A0A5F9C757;G1TK17;G1TTD6;A0A5F9DVM8	G1TA47;A0A5F9DKF6;A0A5F9C757;G1TK17;G1TTD6	40S ribosomal protein S4 OS=Oryctolagus cuniculus OX=9986 PE=3 SV=3;40S ribosomal protein S4 OS=Oryctolagus cuniculus OX=9986 PE=3 SV=1;40S ribosomal protein S4 OS=Oryctolagus cuniculus OX=9986 PE=3 SV=1;40S ribosomal protein S4 OS=Oryctolagus cuniculus OX	LOC100355650;RPS4X	LOC100355650			343	343	0.473687	7.1768	4.65562	0.00199622	0.00297231	0.00280554	0.00189319
-0.844816	-0.438531	-0.502963	-1.02414	-1.23814	-0.858748	True	cellular metabolic process;cellular nitrogen compound metabolic process;cellular process;heterocycle metabolic process;metabolic process;nitrogen compound metabolic process;nucleobase-containing compound metabolic process;nucleobase-containing small molecule metabolic process;nucleoside phosphate metabolic process;nucleotide metabolic process;primary metabolic process;purine nucleotide metabolic …	catalytic activity;guanylate kinase activity;kinase activity;nucleobase-containing compound kinase activity;nucleotide kinase activity;phosphotransferase activity, phosphate group as acceptor;transferase activity;transferase activity, transferring phosphorus-containing groups		7	7	7	39.9	39.9	39.9	21.806	0	47.148	401610000	20	0	0	0	0	0	0	31413000	210260000	159940000	NaN	NaN	NaN	NaN	A0A5F9C759;G1TZ26	A0A5F9C759;G1TZ26	Guanylate kinase OS=Oryctolagus cuniculus OX=9986 PE=3 SV=1;Guanylate kinase OS=Oryctolagus cuniculus OX=9986 PE=3 SV=2	GUK1	GUK1			345	345	0.444908	2.66102	2.80519	0.0563307	0.0290123	0.0199605	0.0109772
-0.124696	-0.500248	0.0668521	0.202653	0.194415	0.333911	True				3	3	3	55.6	55.6	55.6	6.7026	0	29.306	469460000	17	0	0	3746600	2778000	9979600	0	23580000	218350000	211020000	3	3	NaN	NaN	A0A5F9C770	A0A5F9C770	Tubulin polymerization-promoting protein family member 3 OS=Oryctolagus cuniculus OX=9986 PE=3 SV=1					347	347	-0.429691	-2.48985	-2.64951	0.0674951	0.0359269	0.0230824	0.0130202
-1.96492	-1.9654	-2.17156	-1.05878	-1.52365	-0.687142	True	cellular process;establishment of localization;establishment of localization in cell;establishment of protein localization;establishment of protein localization in Golgi;establishment of protein localization to organelle;Golgi vesicle transport;intracellular protein transport;intracellular transport;intra-Golgi vesicle-mediated transport;protein targeting;protein targeting to Golgi;protein transp…		cell part;cytoplasmic part;Golgi apparatus part;intracellular organelle part;intracellular part;organelle part;perinuclear region of cytoplasm;trans-Golgi network	2	2	2	2	2	2	86.643	0.0052004	3.6486	248850000	4	0	0	0	0	0	0	7544400	43230000	198080000	NaN	NaN	NaN	NaN	G1SKU1;A0A5F9C786	G1SKU1;A0A5F9C786	Golgin A1 OS=Oryctolagus cuniculus OX=9986 GN=GOLGA1 PE=4 SV=3;Golgin A1 OS=Oryctolagus cuniculus OX=9986 GN=GOLGA1 PE=4 SV=1	GOLGA1	GOLGA1			348	348	-0.944101	-3.75286	-4.34016	0.0198977	0.00422739	0.00905765	0.00241444
-6.54521	-7.63585	-5.54655	-6.32413	-7.24143	-6.57651	True	actin cytoskeleton organization;actin cytoskeleton reorganization;actin filament-based process;biological adhesion;biological regulation;cell adhesion;cell differentiation;cell projection organization;cell surface receptor linked signaling pathway;cell-cell adhesion;cellular component organization;cellular component organization at cellular level;cellular component organization or biogenesis;cell…	binding;lipid binding;phosphatidylinositol binding;phosphatidylinositol-3,4-bisphosphate binding;phospholipid binding	cell part;cell projection membrane;cell projection part;cytoplasm;intracellular part;leading edge membrane;membrane part;plasma membrane part;ruffle membrane	2	2	2	9.1	9.1	9.1	38.664	0.0076304	3.3468	43459000	3	0	0	0	0	0	0	2103600	18878000	22478000	NaN	NaN	NaN	NaN	A0A5F9C794;G1SQC7	A0A5F9C794;G1SQC7	Pleckstrin OS=Oryctolagus cuniculus OX=9986 GN=PLEK PE=4 SV=1;Pleckstrin OS=Oryctolagus cuniculus OX=9986 GN=PLEK PE=4 SV=3	PLEK	PLEK			349	349	0.138152	0.208546	0.259743	0.844992	0.803246	0.184354	0.179697
-0.350045	0.00785303	-0.134045	-0.757498	-0.760841	-0.774379	True	activation of caspase activity;biological regulation;cellular component assembly;cellular component assembly at cellular level;cellular component organization;cellular component organization at cellular level;cellular component organization or biogenesis;cellular component organization or biogenesis at cellular level;cellular macromolecular complex assembly;cellular macromolecular complex subunit…	binding;lipid binding;phosphatidylinositol binding;phospholipid binding	cell part;clathrin-coated vesicle;coated vesicle;cytoplasmic membrane-bounded vesicle;cytoplasmic part;cytoplasmic vesicle;Golgi apparatus;intracellular membrane-bounded organelle;intracellular organelle;intracellular part;membrane-bounded organelle;membrane-bounded vesicle;organelle;vesicle	28	28	28	31.2	31.2	31.2	112.71	0	82.995	777250000	59	0	0	0	0	0	0	26883000	375740000	374630000	NaN	NaN	NaN	NaN	A0A5F9DN91;A0A5F9C7A3;A0A5F9CT95;G1SI95;A0A5F9CMC3;A0A5F9CNA0	A0A5F9DN91;A0A5F9C7A3;A0A5F9CT95;G1SI95;A0A5F9CMC3;A0A5F9CNA0	Huntingtin interacting protein 1 OS=Oryctolagus cuniculus OX=9986 GN=HIP1 PE=3 SV=1;Huntingtin interacting protein 1 OS=Oryctolagus cuniculus OX=9986 GN=HIP1 PE=3 SV=1;Huntingtin interacting protein 1 OS=Oryctolagus cuniculus OX=9986 GN=HIP1 PE=3 SV=1;Hunt	HIP1	HIP1			351	351	0.605494	5.81201	5.04096	0.00436165	0.00197042	0.00380256	0.0014554
1.21204	1.2953	1.31842	2.05074	2.02123	2.13764	True				27	27	9	34.6	34.6	11.7	109.79	0	133.58	1475700000	76	0	0	0	0	0	4861200	129720000	808000000	533080000	NaN	NaN	NaN	NaN	A0A5F9C7C8;A0A5F9DH20;A0A5F9CTB5;G1U356	A0A5F9C7C8;A0A5F9DH20	Cysteine desulfurase, mitochondrial OS=Oryctolagus cuniculus OX=9986 PE=3 SV=1;Copine 1 OS=Oryctolagus cuniculus OX=9986 PE=3 SV=1					352	352	-0.794614	-16.6982	-8.35744	7.53641e-05	0.000115231	0.00147424	0.000388827
-3.25092	-3.20329	-3.37996	-3.53891	-3.57336	-3.96865	True	activation of meiosis involved in egg activation;anatomical structure development;behavior;biological regulation;catabolic process;cell differentiation;cell surface receptor linked signaling pathway;cellular developmental process;cellular process;cellular response to chemical stimulus;cellular response to cytokine stimulus;cellular response to interleukin-1;cellular response to interleukin-12;cel…	binding;calcium ion binding;catalytic activity;cation binding;enzyme activator activity;enzyme regulator activity;GTPase activator activity;GTPase regulator activity;hydrolase activity;hydrolase activity, acting on ester bonds;ion binding;lipase activity;lipid binding;metal ion binding;molecular transducer activity;nucleoside-triphosphatase regulator activity;phosphatidylinositol binding;phosphat…	cell part;chromatin;chromosomal part;cytoplasm;extracellular membrane-bounded organelle;extracellular organelle;extracellular region part;extracellular vesicular exosome;intracellular organelle part;intracellular part;membrane-bounded organelle;membrane-bounded vesicle;nuclear body;nuclear chromatin;nuclear chromosome part;nuclear part;nuclear speck;nucleoplasm part;organelle;organelle part;vesic…	6	6	6	6.1	6.1	6.1	133.44	0	12.676	25533000	7	0	0	0	0	0	0	1470300	18828000	5234200	NaN	NaN	NaN	NaN	A0A5F9C7D6;A0A5F9CT82;G1SSV4;A0A5F9C4J4	A0A5F9C7D6;A0A5F9CT82	1-phosphatidylinositol 4,5-bisphosphate phosphodiesterase OS=Oryctolagus cuniculus OX=9986 GN=PLCB1 PE=4 SV=1;1-phosphatidylinositol 4,5-bisphosphate phosphodiesterase OS=Oryctolagus cuniculus OX=9986 GN=PLCB1 PE=4 SV=1	PLCB1	PLCB1			353	353	0.415583	2.81519	2.84825	0.0480627	0.0273606	0.0176382	0.0105053
-3.22701	-3.04334	-3.29232	-3.63921	-3.31818	-3.62439	True				12	12	12	23	23	23	70.324	0	28.416	135190000	21	0	0	0	0	0	0	3731700	63342000	68119000	NaN	NaN	NaN	NaN	A0A5F9C7E1;A0A5F9DBW3;G1SHA2;A0A5F9CYS2;A0A5F9CAX4	A0A5F9C7E1;A0A5F9DBW3;G1SHA2;A0A5F9CYS2;A0A5F9CAX4	RNA polymerase II associated protein 3 OS=Oryctolagus cuniculus OX=9986 GN=RPAP3 PE=4 SV=1;RNA polymerase II associated protein 3 OS=Oryctolagus cuniculus OX=9986 GN=RPAP3 PE=4 SV=1;RNA polymerase II associated protein 3 OS=Oryctolagus cuniculus OX=9986 GN	RPAP3	RPAP3			354	354	0.339704	2.64449	2.53409	0.0573108	0.0421677	0.0202647	0.0149773
0.697724	0.994894	0.638461	-1.38623	-1.37062	-1.64819	True	anatomical structure formation involved in morphogenesis;anatomical structure morphogenesis;angiogenesis;biological regulation;cell migration;cell morphogenesis;cell morphogenesis involved in differentiation;cell motility;cell proliferation;cellular component morphogenesis;cellular component movement;cellular component organization;cellular component organization at cellular level;cellular compon…	binding;carbohydrate binding;cargo receptor activity;catalytic activity;cation binding;chromatin binding;copper ion binding;ion binding;metal ion binding;oligosaccharide binding;oxidoreductase activity;oxidoreductase activity, acting on the CH-NH2 group of donors;oxidoreductase activity, acting on the CH-NH2 group of donors, oxygen as acceptor;protein binding transcription factor activity;protein…	cell part;extracellular region part;extracellular space;intracellular organelle part;intracellular part;membrane;nuclear part;nucleoplasm;organelle part	13	13	13	18.2	18.2	18.2	92.994	0	94.3	608070000	27	0	0	0	0	0	0	30833000	332220000	245030000	NaN	NaN	NaN	NaN	A0A5F9C7F3;G1T7Q2;A0A5F9DH49;A0A5F9CWJ3	A0A5F9C7F3;G1T7Q2;A0A5F9DH49;A0A5F9CWJ3	Lysyl oxidase homolog OS=Oryctolagus cuniculus OX=9986 GN=LOXL2 PE=3 SV=1;Lysyl oxidase homolog OS=Oryctolagus cuniculus OX=9986 GN=LOXL2 PE=3 SV=3;Lysyl oxidase homolog OS=Oryctolagus cuniculus OX=9986 GN=LOXL2 PE=3 SV=1;Lysyl oxidase homolog OS=Oryctolag	LOXL2	LOXL2			355	355	2.24537	15.7729	15.7473	9.43954e-05	2.41431e-06	0.00147424	0.000133743
-0.200328	-0.853538	-0.144822	-0.0327916	0.0521231	0.0863395	True				3	3	3	21.9	21.9	21.9	18.732	0	27.12	260090000	10	0	0	4112800	0	0	6266100	35192000	112800000	101720000	NaN	NaN	NaN	NaN	A0A5F9D3A1;A0A5F9C7G3	A0A5F9D3A1;A0A5F9C7G3	RNA binding motif protein 24 OS=Oryctolagus cuniculus OX=9986 GN=RBM24 PE=4 SV=1;RNA binding motif protein 24 OS=Oryctolagus cuniculus OX=9986 GN=RBM24 PE=4 SV=1		RBM24			356	356	-0.434786	-1.88798	-2.15023	0.132058	0.0723927	0.0397344	0.0237066
1.3419	1.61251	1.63066	1.16719	1.43982	1.3123	True	biological regulation;cellular macromolecule metabolic process;cellular metabolic process;cellular nitrogen compound metabolic process;cellular process;macromolecule metabolic process;metabolic process;mRNA metabolic process;mRNA processing;nitrogen compound metabolic process;nuclear mRNA splicing, via spliceosome;nucleic acid metabolic process;nucleobase-containing compound metabolic process;pos…	binding;mRNA binding;nucleic acid binding;nucleotide binding;RNA binding	cell part;intracellular membrane-bounded organelle;intracellular organelle;intracellular part;membrane-bounded organelle;nucleus;organelle	6	6	6	34	34	34	21.935	0	57.987	527040000	29	0	0	0	0	4817600	5521900	64499000	211510000	240700000	NaN	NaN	NaN	NaN	A0A5F9DQE0;G1U9B4;A0A5F9C7G5	A0A5F9DQE0;G1U9B4;A0A5F9C7G5	Transformer 2 beta homolog OS=Oryctolagus cuniculus OX=9986 GN=TRA2B PE=4 SV=1;Transformer 2 beta homolog OS=Oryctolagus cuniculus OX=9986 GN=TRA2B PE=4 SV=1;Transformer 2 beta homolog OS=Oryctolagus cuniculus OX=9986 GN=TRA2B PE=4 SV=1	TRA2B	TRA2B			357	357	0.221924	1.81675	1.7031	0.143418	0.136508	0.0426731	0.0408733
4.67712	5.00451	4.8417	3.29085	3.22429	3.02585	True	cell differentiation;cellular developmental process;cellular process;developmental process;establishment of localization;establishment of protein localization;osteoblast differentiation;protein transport;transport		cell part;cytoplasmic part;endoplasmic reticulum part;integral to endoplasmic reticulum membrane;integral to membrane;integral to organelle membrane;intracellular organelle part;intracellular part;intrinsic to endoplasmic reticulum membrane;intrinsic to membrane;intrinsic to organelle membrane;membrane part;organelle part	78	78	77	63.3	63.3	62.8	142.88	0	323.31	10675000000	280	4175100	4362600	91362000	73127000	377460000	345030000	695750000	4961000000	4123000000	NaN	NaN	NaN	NaN	A0A5F9CFY2;A0A5F9D021;A0A5F9C7H8;G1TQS9;G1U7C5;A0A5F9CGG2;A0A5F9CVT3	A0A5F9CFY2;A0A5F9D021;A0A5F9C7H8;G1TQS9;G1U7C5;A0A5F9CGG2;A0A5F9CVT3	Ribosome binding protein 1 OS=Oryctolagus cuniculus OX=9986 GN=RRBP1 PE=4 SV=1;Ribosome binding protein 1 OS=Oryctolagus cuniculus OX=9986 GN=RRBP1 PE=4 SV=1;Ribosome binding protein 1 OS=Oryctolagus cuniculus OX=9986 GN=RRBP1 PE=4 SV=1;Ribosome binding pr	RRBP1	RRBP1			359	359	1.66078	13.441	12.6647	0.00017724	9.32186e-06	0.00147424	0.000171413
-0.810114	-0.944798	-0.843402	-0.577025	-0.689494	-0.668524	True	amine biosynthetic process;amine metabolic process;biosynthetic process;carboxylic acid biosynthetic process;carboxylic acid metabolic process;cellular amine metabolic process;cellular amino acid biosynthetic process;cellular amino acid metabolic process;cellular biosynthetic process;cellular ketone metabolic process;cellular metabolic process;cellular modified amino acid biosynthetic process;cel…	enzyme regulator activity;methionine adenosyltransferase regulator activity	cell part;cytoplasmic part;extracellular membrane-bounded organelle;extracellular organelle;extracellular region part;extracellular vesicular exosome;intracellular membrane-bounded organelle;intracellular organelle;intracellular part;macromolecular complex;membrane-bounded organelle;membrane-bounded vesicle;methionine adenosyltransferase complex;mitochondrion;nucleus;organelle;protein complex;ves…	9	9	9	33.5	33.5	33.5	37.582	0	43.084	423050000	21	0	0	0	0	0	0	28224000	175410000	219420000	NaN	NaN	NaN	NaN	G1SUE8;A0A5F9C7I9;A0A5F9CH43;A0A5F9D409	G1SUE8;A0A5F9C7I9;A0A5F9CH43;A0A5F9D409	Methionine adenosyltransferase 2 subunit beta OS=Oryctolagus cuniculus OX=9986 GN=MAT2B PE=3 SV=3;Methionine adenosyltransferase 2 subunit beta OS=Oryctolagus cuniculus OX=9986 GN=MAT2B PE=3 SV=1;Methionine adenosyltransferase 2 subunit beta OS=Oryctolagus	MAT2B	MAT2B			360	360	-0.22109	-4.15396	-2.28081	0.0142145	0.0601724	0.00724124	0.0202617
1.10596	1.07144	1.08937	1.80303	1.44321	1.62017	True	alcohol biosynthetic process;alcohol metabolic process;alditol metabolic process;anatomical structure development;biosynthetic process;camera-type eye development;carbohydrate biosynthetic process;carbohydrate metabolic process;cellular biosynthetic process;cellular carbohydrate biosynthetic process;cellular carbohydrate metabolic process;cellular metabolic process;cellular process;developmental …	binding;calcium ion binding;catalytic activity;cation binding;glycerol-3-phosphate dehydrogenase activity;ion binding;metal ion binding;oxidoreductase activity;oxidoreductase activity, acting on CH-OH group of donors;oxidoreductase activity, acting on the CH-OH group of donors, quinone or similar compound as acceptor;sn-glycerol-3-phosphate:ubiquinone oxidoreductase activity;sn-glycerol-3-phospha…	cell part;cytoplasmic part;glycerol-3-phosphate dehydrogenase complex;intracellular organelle part;intracellular part;macromolecular complex;membrane;mitochondrial inner membrane;mitochondrial membrane;mitochondrial part;organelle inner membrane;organelle membrane;organelle part;protein complex	29	29	29	50.3	50.3	50.3	80.88	0	185.4	975290000	72	0	0	0	0	0	0	95283000	506470000	373540000	NaN	NaN	NaN	NaN	A0A5F9DEB5;G1SXW0;A0A5F9C7K9;A0A5F9D6B6;A0A5F9CY04;A0A5F9C4X3;A0A5F9DLD9;A0A5F9CSG1;REV__A0A5F9CTY1;REV__A0A5F9CN72	A0A5F9DEB5;G1SXW0;A0A5F9C7K9;A0A5F9D6B6;A0A5F9CY04;A0A5F9C4X3;A0A5F9DLD9	Glycerol-3-phosphate dehydrogenase OS=Oryctolagus cuniculus OX=9986 GN=GPD2 PE=3 SV=1;Glycerol-3-phosphate dehydrogenase OS=Oryctolagus cuniculus OX=9986 GN=GPD2 PE=3 SV=3;Glycerol-3-phosphate dehydrogenase OS=Oryctolagus cuniculus OX=9986 GN=GPD2 PE=3 SV=	GPD2	GPD2			361	361	-0.533214	-5.10978	-4.43575	0.00693523	0.00379361	0.00476775	0.00225026
-4.25128	-4.13171	-4.5215	-4.17218	-4.02194	-4.39831	True	anatomical structure homeostasis;biological regulation;cellular component organization;cellular component organization at cellular level;cellular component organization or biogenesis;cellular component organization or biogenesis at cellular level;cellular macromolecule metabolic process;cellular metabolic process;cellular nitrogen compound metabolic process;cellular process;cellular response to s…	5'-deoxyribose-5-phosphate lyase activity;ATPase activity;ATPase activity, coupled;ATP-dependent DNA helicase activity;ATP-dependent helicase activity;binding;carbon-oxygen lyase activity;catalytic activity;damaged DNA binding;DNA binding;DNA helicase activity;DNA-dependent ATPase activity;double-stranded DNA binding;double-stranded telomeric DNA binding;helicase activity;hydrolase activity;hydro…	cell part;cytoplasm;intracellular organelle part;intracellular part;Ku70:Ku80 complex;macromolecular complex;membrane;nonhomologous end joining complex;nuclear part;nucleoplasm;nucleoplasm part;organelle part;protein complex;transcription factor complex	7	7	7	17.4	17.4	17.4	64.248	0	14.2	127940000	12	0	0	0	0	0	0	2945100	71291000	53708000	NaN	NaN	NaN	NaN	A0A5F9C7N7;G1SS22	A0A5F9C7N7;G1SS22	ATP-dependent DNA helicase 2 subunit 1 OS=Oryctolagus cuniculus OX=9986 GN=XRCC6 PE=3 SV=1;ATP-dependent DNA helicase 2 subunit 1 OS=Oryctolagus cuniculus OX=9986 GN=XRCC6 PE=3 SV=2	XRCC6	XRCC6			363	363	-0.10402	-0.654537	-0.679101	0.548492	0.520949	0.129902	0.125972
1.39275	1.6982	0.0379434	0.539435	-0.353087	0.267418	True	biological regulation;macromolecule metabolic process;membrane protein ectodomain proteolysis;membrane protein proteolysis;metabolic process;multi-organism process;positive regulation of angiogenesis;positive regulation of biological process;positive regulation of developmental process;primary metabolic process;protein metabolic process;proteolysis;regulation of anatomical structure morphogenesis…	aminopeptidase activity;binding;catalytic activity;cation binding;exopeptidase activity;hydrolase activity;ion binding;metal ion binding;metalloexopeptidase activity;metallopeptidase activity;peptidase activity;peptidase activity, acting on L-amino acid peptides;transition metal ion binding;zinc ion binding	cell part;cytoplasm;extracellular membrane-bounded organelle;extracellular organelle;extracellular region part;extracellular space;extracellular vesicular exosome;intracellular part;membrane;membrane-bounded organelle;membrane-bounded vesicle;organelle;vesicle	22	22	22	27.1	27.1	27.1	108.31	0	102.2	607010000	52	0	0	0	0	0	0	64142000	278830000	264040000	NaN	NaN	NaN	NaN	A0A5F9DKY6;A0A5F9C7N8;G1STW2	A0A5F9DKY6;A0A5F9C7N8;G1STW2	Aminopeptidase OS=Oryctolagus cuniculus OX=9986 GN=ERAP1 PE=3 SV=1;Aminopeptidase OS=Oryctolagus cuniculus OX=9986 GN=ERAP1 PE=3 SV=1;Endoplasmic reticulum aminopeptidase 1 OS=Oryctolagus cuniculus OX=9986 GN=ERAP1 PE=3 SV=3	ERAP1	ERAP1			364	364	0.891709	1.55215	1.92467	0.195577	0.0997364	0.0552723	0.0311533
-1.11128	-1.36598	-0.896073	-1.89166	-1.83535	-1.93427	True	actin cytoskeleton organization;actin filament organization;actin filament-based process;actin polymerization or depolymerization;biological regulation;cellular component assembly;cellular component organization;cellular component organization at cellular level;cellular component organization or biogenesis;cellular component organization or biogenesis at cellular level;cellular macromolecular com…		adherens junction;anchoring junction;cell junction;cell part;cell-substrate adherens junction;cell-substrate junction;cytoplasm;cytoskeleton;extracellular membrane-bounded organelle;extracellular organelle;extracellular region part;extracellular vesicular exosome;focal adhesion;intracellular non-membrane-bounded organelle;intracellular organelle;intracellular part;membrane;membrane-bounded organe…	3	3	3	21.8	21.8	21.8	16.332	0	7.8236	119920000	7	0	0	0	0	0	0	8615300	67354000	43951000	NaN	NaN	NaN	NaN	A0A5F9C7Q2;G1TYK6;G1TJX7	A0A5F9C7Q2;G1TYK6;G1TJX7	WH1 domain-containing protein OS=Oryctolagus cuniculus OX=9986 PE=4 SV=1;WH1 domain-containing protein OS=Oryctolagus cuniculus OX=9986 PE=4 SV=2;WH1 domain-containing protein OS=Oryctolagus cuniculus OX=9986 PE=4 SV=2	VASP	VASP			365	365	0.76265	5.49462	5.43309	0.00534697	0.0013237	0.00420866	0.00115531
-4.38771	-4.53663	-4.7682	-4.01792	-3.98983	-3.72446	True	amine biosynthetic process;amine metabolic process;aspartate family amino acid biosynthetic process;aspartate family amino acid metabolic process;biosynthetic process;carboxylic acid biosynthetic process;carboxylic acid metabolic process;cellular amine metabolic process;cellular amino acid biosynthetic process;cellular amino acid metabolic process;cellular aromatic compound metabolic process;cell…	amine binding;amino acid binding;binding;carboxylic acid binding;catalytic activity;methylenetetrahydrofolate reductase (NADPH) activity;modified amino acid binding;oxidoreductase activity;oxidoreductase activity, acting on the CH-NH group of donors;oxidoreductase activity, acting on the CH-NH group of donors, NAD or NADP as acceptor		7	7	7	12.3	12.3	12.3	70.986	0	20.872	109110000	10	0	0	0	0	0	0	1853500	68279000	38975000	NaN	NaN	NaN	NaN	A0A5F9C7S7;G1SSR7	A0A5F9C7S7;G1SSR7	Methylenetetrahydrofolate reductase OS=Oryctolagus cuniculus OX=9986 GN=MTHFR PE=3 SV=1;Methylenetetrahydrofolate reductase OS=Oryctolagus cuniculus OX=9986 GN=MTHFR PE=3 SV=2	MTHFR	MTHFR			366	366	-0.653447	-4.50987	-4.5321	0.0107411	0.00340599	0.00602007	0.00207229
-3.91135	-4.47971	-3.88318	-4.66118	-3.78133	-4.53401	True	biological regulation;cell surface receptor linked signaling pathway;cellular component assembly;cellular component assembly at cellular level;cellular component organization;cellular component organization at cellular level;cellular component organization or biogenesis;cellular component organization or biogenesis at cellular level;cellular macromolecular complex assembly;cellular macromolecular…	binding;nucleotide binding	cell part;cell projection;cytoplasmic part;cytoskeletal part;dendrite;endoplasmic reticulum;integral to membrane;intracellular membrane-bounded organelle;intracellular organelle;intracellular organelle part;intracellular part;intrinsic to membrane;membrane part;membrane-bounded organelle;neuron projection;organelle;organelle part;postsynaptic density;synapse part	2	2	2	3.3	3.3	3.3	77.299	0	4.9186	26574000	5	0	0	0	0	0	0	3792800	9901200	12880000	NaN	NaN	NaN	NaN	A0A5F9C7T5;A0A5F9DG59;G1SW93;A0A5F9DMX8	A0A5F9C7T5;A0A5F9DG59;G1SW93;A0A5F9DMX8	Cytoplasmic polyadenylation element binding protein 4 OS=Oryctolagus cuniculus OX=9986 GN=CPEB4 PE=3 SV=1;Cytoplasmic polyadenylation element binding protein 4 OS=Oryctolagus cuniculus OX=9986 GN=CPEB4 PE=3 SV=1;Cytoplasmic polyadenylation element binding	CPEB4	CPEB4			367	367	0.234091	0.69595	0.835033	0.524779	0.433864	0.125318	0.108097
-5.2031	-5.00211	-4.31826	-3.42763	-4.0594	-3.36801	True				3	3	3	10.3	10.3	10.3	34.328	0	15.717	131430000	7	0	0	0	0	0	0	4400600	66652000	60374000	NaN	NaN	NaN	NaN	A0A5F9C7T8;A0A5F9DIS3	A0A5F9C7T8;A0A5F9DIS3	HAP1 N-terminal domain-containing protein OS=Oryctolagus cuniculus OX=9986 PE=4 SV=1;HAP1 N-terminal domain-containing protein OS=Oryctolagus cuniculus OX=9986 PE=4 SV=1					368	368	-1.22281	-3.52043	-4.23678	0.0244405	0.00475981	0.0104888	0.00263318
2.66971	2.83319	2.59205	1.95374	2.02787	2.0184	True	cellular process;establishment of localization;establishment of localization in cell;establishment of protein localization;intracellular protein transport;intracellular transport;protein transport;transport;vesicle-mediated transport	binding;peptide binding;signal sequence binding	AP-type membrane coat adaptor complex;cell part;clathrin adaptor complex;cytoplasmic part;extracellular membrane-bounded organelle;extracellular organelle;extracellular region part;extracellular vesicular exosome;intracellular membrane-bounded organelle;intracellular organelle;intracellular part;macromolecular complex;membrane part;membrane-bounded organelle;membrane-bounded vesicle;mitochondrion…	20	20	20	50.6	50.6	50.6	49.654	0	117.9	1252800000	66	989980	0	0	0	23133000	38340000	159630000	598890000	431870000	NaN	NaN	NaN	NaN	G1SM15;A0A5F9C7U7;G1TZT2	G1SM15;A0A5F9C7U7;G1TZT2	AP-2 complex subunit mu OS=Oryctolagus cuniculus OX=9986 GN=AP2M1 PE=3 SV=1;AP-2 complex subunit mu OS=Oryctolagus cuniculus OX=9986 GN=AP2M1 PE=3 SV=1;AP-2 complex subunit mu OS=Oryctolagus cuniculus OX=9986 PE=3 SV=2	AP2M1;LOC100349480	AP2M1			371	371	0.698314	9.33781	6.61989	0.000732277	0.000444391	0.00198572	0.00064921
3.96857	3.8905	4.04717	3.8287	3.7692	3.77486	True		binding;mRNA binding;nucleic acid binding;nucleotide binding;poly(A) RNA binding;poly(U) RNA binding;poly-purine tract binding;poly-pyrimidine tract binding;RNA binding;single-stranded RNA binding	cell part;cytoplasmic part;intracellular membrane-bounded organelle;intracellular non-membrane-bounded organelle;intracellular organelle;intracellular part;macromolecular complex;membrane-bounded organelle;non-membrane-bounded organelle;nucleus;organelle;ribonucleoprotein complex;RNA granule;stress granule	23	23	15	39.3	39.3	24.4	69.477	0	308.82	5645100000	141	0	0	34049000	20680000	167840000	158030000	319090000	2486600000	2458900000	NaN	NaN	NaN	NaN	A0A5F9CUK4;A0A5F9C7V5;G1SDJ7;A0A5F9C3X8	A0A5F9CUK4;A0A5F9C7V5;G1SDJ7	Polyadenylate-binding protein OS=Oryctolagus cuniculus OX=9986 GN=PABPC4 PE=3 SV=1;Polyadenylate-binding protein OS=Oryctolagus cuniculus OX=9986 GN=PABPC4 PE=3 SV=1;Poly(A) binding protein cytoplasmic 4 OS=Oryctolagus cuniculus OX=9986 GN=PABPC4 PE=4 SV=3	PABPC4	PABPC4			373	373	0.177826	3.62628	1.86127	0.0222331	0.109131	0.00981436	0.0336037
-0.968057	-0.954338	-0.908474	-1.16369	-1.21966	-1.27264	True		binding;nucleic acid binding;nucleotide binding	cell part;cleavage body;intracellular;intracellular organelle part;intracellular part;macromolecular complex;mRNA cleavage and polyadenylation specificity factor complex;mRNA cleavage factor complex;nuclear body;nuclear part;nucleoplasm part;organelle part;protein complex	10	10	9	17	17	16.8	61.091	0	20.748	88670000	13	0	0	0	0	0	0	13904000	43157000	31610000	NaN	NaN	NaN	NaN	G1SZC5;A0A5F9C7W2;A0A5F9C8T5;A0A5F9D896;G1TUU1;A0A5F9DGK0;G1SM80	G1SZC5;A0A5F9C7W2;A0A5F9C8T5;A0A5F9D896;G1TUU1	Cleavage stimulation factor subunit 2 OS=Oryctolagus cuniculus OX=9986 GN=CSTF2 PE=4 SV=2;Cleavage stimulation factor subunit 2 OS=Oryctolagus cuniculus OX=9986 GN=CSTF2 PE=4 SV=1;Cleavage stimulation factor subunit 2 OS=Oryctolagus cuniculus OX=9986 GN=CS	CSTF2;CSTF2T	CSTF2			374	374	0.275042	7.58777	2.99319	0.00161811	0.0224998	0.00252654	0.00891414
3.22234	3.39531	3.24549	2.57189	2.62799	2.63837	True	biosynthetic process;cellular biosynthetic process;cellular macromolecule biosynthetic process;cellular macromolecule metabolic process;cellular metabolic process;cellular process;cellular protein metabolic process;macromolecule biosynthetic process;macromolecule metabolic process;metabolic process;primary metabolic process;protein metabolic process;translation	structural constituent of ribosome;structural molecule activity	cell part;cytosolic large ribosomal subunit;intracellular membrane-bounded organelle;intracellular organelle;intracellular organelle part;intracellular part;large ribosomal subunit;macromolecular complex;membrane-bounded organelle;nucleus;organelle;organelle part;ribonucleoprotein complex	7	7	7	50.6	50.6	50.6	19.749	0	68.372	3611200000	99	274690	1852100	73583000	66467000	173410000	162670000	292170000	1556600000	1284200000	NaN	NaN	NaN	NaN	A0A5F9CWN9;G1U473;G1TRV3;G1SCJ6;A0A5F9CE59;G1TVT6;A0A5F9C7W3;G1U1D8;A0A5F9CFW4;A0A5F9CT88;G1SEU5;G1TR75;G1THF3;G1TNF2	A0A5F9CWN9;G1U473;G1TRV3;G1SCJ6;A0A5F9CE59;G1TVT6;A0A5F9C7W3;G1U1D8;A0A5F9CFW4;A0A5F9CT88;G1SEU5;G1TR75	60S ribosomal protein L17 OS=Oryctolagus cuniculus OX=9986 GN=RPL17-C18orf32 PE=3 SV=1;60S ribosomal protein L17 OS=Oryctolagus cuniculus OX=9986 PE=3 SV=2;60S ribosomal protein L17 OS=Oryctolagus cuniculus OX=9986 PE=3 SV=2;60S ribosomal protein L17 OS=Or	LOC100341769;LOC100352165;LOC100352781;LOC100352997;LOC100353915;RPL17	RPL17-C18orf32			375	375	0.674965	11.635	6.84249	0.000311886	0.000368263	0.00165676	0.000582241
-3.71196	-3.41438	-3.40858	-4.47503	-4.15651	-4.63411	True				5	5	5	9	9	9	96.065	0	17.536	18167000	7	0	0	0	0	0	0	2070300	7919600	8177200	NaN	NaN	NaN	NaN	A0A5F9D5A3;G1SN17;A0A5F9D1Y4;A0A5F9C7X3	A0A5F9D5A3;G1SN17;A0A5F9D1Y4;A0A5F9C7X3	Protein phosphatase 4 regulatory subunit 1 OS=Oryctolagus cuniculus OX=9986 GN=PPP4R1 PE=4 SV=1;Protein phosphatase 4 regulatory subunit 1 OS=Oryctolagus cuniculus OX=9986 GN=PPP4R1 PE=4 SV=3;Protein phosphatase 4 regulatory subunit 1 OS=Oryctolagus cunicu	PPP4R1	PPP4R1			376	376	0.910245	5.27746	5.61493	0.00618079	0.00110805	0.00451859	0.00104372
-3.3308	-3.17877	-2.83347	-3.84817	-4.19892	-3.42408	True	cotranslational protein targeting to membrane;establishment of localization;establishment of localization in cell;establishment of protein localization;establishment of protein localization in endoplasmic reticulum;establishment of protein localization to organelle;intracellular protein transport;intracellular transport;protein targeting;protein targeting to ER;protein targeting to membrane;prote…	7S RNA binding;binding;nucleic acid binding;RNA binding	cell part;cytoplasmic part;intracellular part;macromolecular complex;ribonucleoprotein complex;signal recognition particle	2	2	2	22.9	22.9	22.9	13.326	0	9.1734	32047000	4	0	0	0	0	0	0	3325300	13779000	14943000	NaN	NaN	NaN	NaN	A0A5F9D6C3;A0A5F9C7Z2;G1T9V7;A0A5F9D1W1	A0A5F9D6C3;A0A5F9C7Z2;G1T9V7;A0A5F9D1W1	Uncharacterized protein OS=Oryctolagus cuniculus OX=9986 PE=3 SV=1;Signal recognition particle 19 OS=Oryctolagus cuniculus OX=9986 PE=3 SV=1;Signal recognition particle 19 OS=Oryctolagus cuniculus OX=9986 PE=3 SV=2;Signal recognition particle 19 OS=Oryctol	LOC100353728	LOC100353728	9986.ENSOCUP00000013430	Signal recognition particle subunit srp19; Uncharacterized protein	378	378	0.709379	2.64682	3.09078	0.0571712	0.0197542	0.0202239	0.00798343
-3.28114	-2.89786	-2.78105	-3.69046	-3.21556	-3.62811	True	biosynthetic process;metabolic process		cell part;membrane	4	4	4	10.2	10.2	10.2	50.906	0	5.9587	56280000	7	0	0	0	0	0	0	2641600	30350000	23288000	NaN	NaN	NaN	NaN	A0A5F9C7Z5;G1U1G7;U3KM07	A0A5F9C7Z5;G1U1G7;U3KM07	GDP-Man:Man(3)GlcNAc(2)-PP-Dol alpha-1,2-mannosyltransferase OS=Oryctolagus cuniculus OX=9986 GN=ALG11 PE=3 SV=1;GDP-Man:Man(3)GlcNAc(2)-PP-Dol alpha-1,2-mannosyltransferase OS=Oryctolagus cuniculus OX=9986 GN=ALG11 PE=3 SV=1;GDP-Man:Man(3)GlcNAc(2)-PP-Dol	ALG11	ALG11			379	379	0.524694	2.47303	2.77092	0.0687232	0.0304029	0.0234542	0.0113791
-3.13105	-3.0123	-3.06757	-2.82497	-3.3579	-2.91107	True	cellular component organization;cellular component organization at cellular level;cellular component organization or biogenesis;cellular component organization or biogenesis at cellular level;cellular process;cytoskeleton organization;establishment of localization;establishment of localization in cell;exocytosis;organelle organization;secretion;secretion by cell;transport;vesicle-mediated transpo…	binding;catalytic activity;cation binding;ion binding;metal ion binding;monooxygenase activity;oxidoreductase activity;oxidoreductase activity, acting on paired donors, with incorporation or reduction of molecular oxygen;oxidoreductase activity, acting on paired donors, with incorporation or reduction of molecular oxygen, NADH or NADPH as one donor, and incorporation of one atom of oxygen;transit…	cell part;cytoplasm;intracellular organelle part;intracellular part;membrane;nuclear part;nucleoplasm;organelle part;plasma membrane	22	22	22	11.3	11.3	11.3	241.34	0	55.804	276850000	32	0	0	0	0	0	0	4213600	157720000	114920000	NaN	NaN	NaN	NaN	A0A5F9C801;A0A5F9CRQ0;A0A5F9CDX2;A0A5F9CGY0;A0A5F9CBY4;A0A5F9CKA7;A0A5F9DLB3;A0A5F9DDZ8;G1TXP8;A0A5F9D339	A0A5F9C801;A0A5F9CRQ0;A0A5F9CDX2;A0A5F9CGY0;A0A5F9CBY4;A0A5F9CKA7;A0A5F9DLB3;A0A5F9DDZ8;G1TXP8;A0A5F9D339	F-actin monooxygenase OS=Oryctolagus cuniculus OX=9986 GN=MICAL3 PE=3 SV=1;F-actin monooxygenase OS=Oryctolagus cuniculus OX=9986 GN=MICAL3 PE=3 SV=1;F-actin monooxygenase OS=Oryctolagus cuniculus OX=9986 GN=MICAL3 PE=3 SV=1;F-actin monooxygenase OS=Orycto	MICAL3	MICAL3			381	381	-0.0389945	-0.231147	-0.244329	0.828543	0.814649	0.181627	0.181624
0.613981	0.790662	0.368447	-2.53228	-2.34878	-1.95264	True		cargo receptor activity;receptor activity;scavenger receptor activity	cell part;membrane	16	16	16	18.8	18.8	18.8	113.28	0	70.166	579990000	34	0	0	0	0	2385200	0	30706000	354230000	192670000	NaN	NaN	NaN	NaN	G1SKS7;A0A5F9C803;A0A5F9D5B3	G1SKS7;A0A5F9C803;A0A5F9D5B3	CD163 molecule OS=Oryctolagus cuniculus OX=9986 GN=CD163 PE=4 SV=2;CD163 molecule OS=Oryctolagus cuniculus OX=9986 GN=CD163 PE=4 SV=1;CD163 molecule OS=Oryctolagus cuniculus OX=9986 GN=CD163 PE=4 SV=1	CD163	CD163			383	383	2.86893	13.6397	15.2544	0.000167314	2.94343e-06	0.00147424	0.000133743
5.90641	6.34739	6.16377	4.9949	5.22754	5.29569	False;True	activation of signaling protein activity involved in unfolded protein response;anatomical structure arrangement;anatomical structure development;biological regulation;cell communication;cellular process;cellular response to biotic stimulus;cellular response to chemical stimulus;cellular response to cytokine stimulus;cellular response to external stimulus;cellular response to extracellular stimulu…	adenyl nucleotide binding;adenyl ribonucleotide binding;ATP binding;binding;nucleotide binding;purine nucleotide binding;purine ribonucleoside triphosphate binding;purine ribonucleotide binding;ribonucleoprotein binding;ribonucleotide binding;ribosome binding	adherens junction;anchoring junction;cell junction;cell part;cell surface;cell-substrate adherens junction;cell-substrate junction;cytoplasmic part;endoplasmic reticulum chaperone complex;endoplasmic reticulum lumen;endoplasmic reticulum part;endoplasmic reticulum-Golgi intermediate compartment;extracellular membrane-bounded organelle;extracellular organelle;extracellular region part;extracellula…	37	34	34	58.2	55.4	55.4	71.307	0	323.31	52424000000	583	50940000	45009000	907290000	765980000	2011500000	1611300000	3815900000	22339000000	20877000000	NaN	NaN	NaN	NaN	G1U7L4;A0A5F9C804	G1U7L4;A0A5F9C804	78 kDa glucose-regulated protein OS=Oryctolagus cuniculus OX=9986 GN=HSPA5 PE=3 SV=2;78 kDa glucose-regulated protein OS=Oryctolagus cuniculus OX=9986 GN=HSPA5 PE=3 SV=1	HSPA5	HSPA5			384	384	0.96648	6.1561	6.36168	0.00353303	0.00055609	0.00347229	0.00073418
-2.97194	-2.574	-2.84992	-3.38414	-2.90299	-2.06579	True	activation of caspase activity;activation of plasma proteins involved in acute inflammatory response;biological regulation;blood coagulation;coagulation;hemostasis;macromolecule metabolic process;metabolic process;multicellular organismal process;positive regulation of angiogenesis;positive regulation of biological process;positive regulation of caspase activity;positive regulation of catalytic a…	binding;lipid binding;phospholipid binding	cell part;cell surface;extracellular matrix;extracellular membrane-bounded organelle;extracellular organelle;extracellular region part;extracellular space;extracellular vesicular exosome;integral to membrane;intrinsic to membrane;membrane part;membrane-bounded organelle;membrane-bounded vesicle;organelle;vesicle	4	4	4	19.5	19.5	19.5	32.738	0	9.2082	25653000	6	0	0	0	0	0	0	4530900	13134000	7987900	NaN	NaN	NaN	NaN	P24055;A0A5S8H4D2;A0A5F9C809	P24055;A0A5S8H4D2;A0A5F9C809	Tissue factor OS=Oryctolagus cuniculus OX=9986 GN=F3 PE=1 SV=1;Coagulation factor III OS=Oryctolagus cuniculus OX=9986 GN=F3 PE=3 SV=1;Coagulation factor III OS=Oryctolagus cuniculus OX=9986 GN=F3 PE=3 SV=1	F3	F3			385	385	-0.0143131	-0.0355376	-0.0432791	0.973354	0.966803	0.206206	0.208087
2.15519	2.17261	2.07432	1.52436	1.96113	1.69938	True	biosynthetic process;carbohydrate metabolic process;cellular carbohydrate metabolic process;cellular metabolic process;cellular process;lipid biosynthetic process;lipid metabolic process;metabolic process;primary metabolic process	acid-thiol ligase activity;adenyl nucleotide binding;adenyl ribonucleotide binding;ATP binding;ATP citrate synthase activity;binding;catalytic activity;CoA-ligase activity;cofactor binding;ligase activity;ligase activity, forming carbon-sulfur bonds;nucleotide binding;purine nucleotide binding;purine ribonucleoside triphosphate binding;purine ribonucleotide binding;ribonucleotide binding;succinat…	cell part;cytoplasmic part;extracellular membrane-bounded organelle;extracellular organelle;extracellular region part;extracellular vesicular exosome;intracellular membrane-bounded organelle;intracellular organelle;intracellular organelle part;intracellular part;membrane;membrane-bounded organelle;membrane-bounded vesicle;mitochondrion;nuclear part;nucleoplasm;organelle;organelle part;plasma memb…	41	41	41	45.4	45.4	45.4	120.86	0	220.52	1603900000	116	0	0	0	0	0	3339700	138460000	817950000	644140000	NaN	NaN	NaN	NaN	G1T4Z2;A0A5F9C811;A0A5F9C5S1;A0A5F9D719	G1T4Z2;A0A5F9C811;A0A5F9C5S1;A0A5F9D719	ATP-citrate synthase OS=Oryctolagus cuniculus OX=9986 GN=ACLY PE=3 SV=3;ATP-citrate synthase OS=Oryctolagus cuniculus OX=9986 GN=ACLY PE=3 SV=1;ATP-citrate synthase OS=Oryctolagus cuniculus OX=9986 GN=ACLY PE=3 SV=1;ATP-citrate synthase OS=Oryctolagus cuni	ACLY	ACLY			386	386	0.405749	3.10986	2.99958	0.0358769	0.0223078	0.0139461	0.00885052
-1.6269	-1.56335	-1.60739	-1.0872	-1.21466	-1.31761	True	biological adhesion;calcium-dependent cell-cell adhesion;cell adhesion;cell-cell adhesion;cellular process;developmental process;multicellular organismal development;multicellular organismal process		cell junction;cell part;cytoplasm;intracellular organelle part;intracellular part;membrane;nuclear part;nucleoplasm;organelle part;plasma membrane	22	22	22	34.1	34.1	34.1	99.057	0	69.276	484180000	44	0	0	0	0	0	0	30064000	240460000	213660000	NaN	NaN	NaN	NaN	A0A5F9C844;G1SQQ1	A0A5F9C844;G1SQQ1	ARVCF delta catenin family member OS=Oryctolagus cuniculus OX=9986 GN=ARVCF PE=3 SV=1;ARVCF delta catenin family member OS=Oryctolagus cuniculus OX=9986 GN=ARVCF PE=3 SV=2	ARVCF	ARVCF			388	388	-0.392721	-5.67201	-3.80967	0.00476619	0.00790406	0.00398168	0.00378153
-0.856524	-0.365326	-0.948074	-1.91158	-1.56352	-1.45908	True				9	9	9	27.9	27.9	27.9	46.504	0	32.87	316570000	26	0	0	0	0	0	0	16687000	142660000	157230000	9	9	NaN	NaN	A0A5F9C848	A0A5F9C848	Procollagen C-endopeptidase enhancer OS=Oryctolagus cuniculus OX=9986 GN=PCOLCE PE=4 SV=1		PCOLCE			389	389	0.921418	4.06228	4.61332	0.0153199	0.00311343	0.00757739	0.00194885
-1.04628	-0.773604	-0.977559	-0.993968	-1.29915	-1.12077	True	cellular process;cellular response to chemical stimulus;cellular response to endogenous stimulus;cellular response to hormone stimulus;cellular response to insulin stimulus;cellular response to organic substance;cellular response to peptide hormone stimulus;cellular response to stimulus;establishment of localization;response to chemical stimulus;response to endogenous stimulus;response to hormone…		cell part;cytoplasm;extracellular membrane-bounded organelle;extracellular organelle;extracellular region part;extracellular vesicular exosome;intracellular part;membrane-bounded organelle;membrane-bounded vesicle;organelle;vesicle	17	17	17	17	17	17	139.33	0	39.022	157020000	29	0	0	0	0	0	0	18575000	59245000	79202000	NaN	NaN	NaN	NaN	A0A5F9DMD6;G1SU69;A0A5F9C858;A0A5F9D060;A0A5F9D8V5	A0A5F9DMD6;G1SU69;A0A5F9C858;A0A5F9D060;A0A5F9D8V5	TBC1 domain family member 4 OS=Oryctolagus cuniculus OX=9986 GN=TBC1D4 PE=4 SV=1;TBC1 domain family member 4 OS=Oryctolagus cuniculus OX=9986 GN=TBC1D4 PE=4 SV=3;TBC1 domain family member 4 OS=Oryctolagus cuniculus OX=9986 GN=TBC1D4 PE=4 SV=1;TBC1 domain f	TBC1D4	TBC1D4			391	391	0.205483	1.70413	1.58819	0.163562	0.160427	0.0476628	0.0470196
-1.50489	-1.24298	-1.25855	-1.97746	-1.88534	-2.02448	True	biological regulation;regulation of biological process;regulation of catabolic process;regulation of cellular catabolic process;regulation of cellular metabolic process;regulation of cellular process;regulation of cellular protein metabolic process;regulation of macromolecule metabolic process;regulation of metabolic process;regulation of primary metabolic process;regulation of proteasomal protei…	endopeptidase activator activity;endopeptidase regulator activity;enzyme activator activity;enzyme regulator activity;peptidase activator activity;peptidase regulator activity	cell part;cytoplasm;intracellular organelle part;intracellular part;macromolecular complex;membrane;nuclear part;nucleoplasm;organelle part;proteasome activator complex;protein complex	8	8	8	35.9	35.9	35.9	26.853	0	27.134	195320000	21	0	0	0	0	0	0	9802400	106230000	79294000	NaN	NaN	NaN	NaN	A0A5F9C867;G1TAM8;G1TGJ6;A0A5F9CGX3	A0A5F9C867;G1TAM8;G1TGJ6;A0A5F9CGX3	Proteasome activator subunit 3 OS=Oryctolagus cuniculus OX=9986 GN=PSME3 PE=3 SV=1;Proteasome activator subunit 3 OS=Oryctolagus cuniculus OX=9986 GN=PSME3 PE=3 SV=2;Proteasome activator subunit 3 OS=Oryctolagus cuniculus OX=9986 GN=PSME3 PE=3 SV=1;Proteas	PSME3	PSME3			393	393	0.626954	6.65879	5.46101	0.00264204	0.0012877	0.00302879	0.00113342
-4.34317	-4.23963	-4.24657	-4.29406	-4.5151	-4.30263	True	anatomical structure morphogenesis;biological regulation;cell morphogenesis;cell part morphogenesis;cell proliferation;cellular component morphogenesis;cellular component organization;cellular component organization at cellular level;cellular component organization or biogenesis;cellular component organization or biogenesis at cellular level;cellular developmental process;cellular lipid metabolic…	binding;catalytic activity;ceramide binding;ceramide transporter activity;kinase activity;lipid binding;lipid transporter activity;phosphatidylinositol binding;phosphatidylinositol-4-phosphate binding;phospholipid binding;sphingolipid binding;sphingolipid transporter activity;substrate-specific transporter activity;transferase activity;transferase activity, transferring phosphorus-containing grou…	cell part;cytoplasmic part;cytosol;Golgi apparatus;intracellular membrane-bounded organelle;intracellular organelle;intracellular organelle part;intracellular part;membrane-bounded organelle;mitochondrion;nuclear part;nucleoplasm;organelle;organelle part;perinuclear region of cytoplasm	3	3	3	4.8	4.8	4.8	64.27	0	5.1608	32710000	4	0	0	0	0	0	0	1698100	6534900	24477000	NaN	NaN	NaN	NaN	A0A5F9CMF0;A0A5F9DAC0;A0A5F9C874;A0A5F9DD30;G1SQ90	A0A5F9CMF0;A0A5F9DAC0;A0A5F9C874;A0A5F9DD30;G1SQ90	Ceramide transfer protein OS=Oryctolagus cuniculus OX=9986 GN=CERT1 PE=4 SV=1;Ceramide transfer protein OS=Oryctolagus cuniculus OX=9986 GN=CERT1 PE=4 SV=1;Ceramide transfer protein OS=Oryctolagus cuniculus OX=9986 GN=CERT1 PE=4 SV=1;Ceramide transfer prot	COL4A3BP	CERT1			396	396	0.0941372	1.18196	0.874099	0.302686	0.413769	0.0795537	0.103985
7.27565	6.4676	6.85075	8.1545	7.99273	8.04115	True	actin cytoskeleton organization;actin filament-based process;actomyosin structure organization;anatomical structure morphogenesis;biological regulation;cardiac muscle contraction;cardiac muscle tissue morphogenesis;cellular component assembly;cellular component assembly at cellular level;cellular component organization;cellular component organization at cellular level;cellular component organizat…	structural constituent of muscle;structural molecule activity	A band;cell part;contractile fiber part;cytoplasmic part;intracellular part;organelle part	99	99	99	70.6	70.6	70.6	137.7	0	323.31	389700000000	2519	527500000	532660000	8222500000	6732400000	19081000000	15601000000	31171000000	162270000000	145560000000	NaN	NaN	NaN	NaN	A0A5F9C885;G1SGU7;A0A5F9D9Z5	A0A5F9C885;G1SGU7;A0A5F9D9Z5	Myosin binding protein C, cardiac OS=Oryctolagus cuniculus OX=9986 GN=MYBPC3 PE=4 SV=1;Myosin binding protein C, cardiac OS=Oryctolagus cuniculus OX=9986 GN=MYBPC3 PE=4 SV=2;Myosin binding protein C, cardiac OS=Oryctolagus cuniculus OX=9986 GN=MYBPC3 PE=4	MYBPC3	MYBPC3			397	397	-1.19813	-5.02907	-5.76297	0.00733829	0.000961575	0.00490447	0.000972917
-1.77152	-1.68546	-1.8469	-2.47612	-2.23149	-2.62552	False;True	anatomical structure morphogenesis;biological regulation;cell cycle phase;cell cycle process;cell division;cell morphogenesis;cell surface receptor linked signaling pathway;cellular component morphogenesis;cellular component organization;cellular component organization at cellular level;cellular component organization or biogenesis;cellular component organization or biogenesis at cellular level;c…	adenyl nucleotide binding;adenyl ribonucleotide binding;ATP binding;binding;catalytic activity;kinase activity;nucleotide binding;phosphotransferase activity, alcohol group as acceptor;protein kinase activity;protein serine/threonine kinase activity;purine nucleotide binding;purine ribonucleoside triphosphate binding;purine ribonucleotide binding;ribonucleotide binding;transferase activity;transf…	cell part;chromosomal part;condensed chromosome kinetochore;cytoplasm;cytoplasmic part;cytoskeletal part;intracellular non-membrane-bounded organelle;intracellular organelle;intracellular organelle part;intracellular part;kinetochore;macromolecular complex;microtubule organizing center;non-membrane-bounded organelle;nuclear body;nuclear part;nuclear speck;nucleoplasm part;organelle;organelle part…	11	6	6	38.9	22.3	22.3	38.914	0	19.316	135540000	13	0	0	0	0	0	0	10745000	76924000	47867000	NaN	NaN	NaN	NaN	A0A5S8HXC8;A0A5F9C8A7;A0A5F9DBW1;A0A5F9CAG6;A0A5F9CV57;P67828;A0A5F9DGX4;A0A5F9DN01;A0A5F9CUM8;A0A5F9DAK8	A0A5S8HXC8;A0A5F9C8A7;A0A5F9DBW1;A0A5F9CAG6;A0A5F9CV57;P67828;A0A5F9DGX4;A0A5F9DN01	Casein kinase I isoform alpha OS=Oryctolagus cuniculus OX=9986 PE=4 SV=1;Casein kinase I isoform alpha OS=Oryctolagus cuniculus OX=9986 PE=3 SV=1;Casein kinase I isoform alpha OS=Oryctolagus cuniculus OX=9986 PE=3 SV=1;Casein kinase I isoform alpha OS=Oryc	CSNK1A1	CSNK1A1			398	398	0.676416	5.4569	5.149	0.00548144	0.00176231	0.00425358	0.00135762
2.25208	2.24373	2.23183	1.9195	2.07499	2.03655	False;True				6	5	4	42.9	35.9	28.2	17.386	0	38.525	7530100000	49	4915600	5789900	59544000	56313000	143610000	113020000	528610000	3486700000	3131700000	5	4	NaN	NaN	A0A5F9C8D3	A0A5F9C8D3	Cofilin, non-muscle isoform OS=Oryctolagus cuniculus OX=9986 PE=3 SV=1					400	400	0.232203	4.92724	2.44592	0.00788838	0.0476964	0.00510461	0.0166027
-1.11606	-1.47617	-1.49264	-0.0787454	-0.549889	-0.479985	True	amine metabolic process;amino acid activation;biosynthetic process;carboxylic acid metabolic process;cellular amine metabolic process;cellular amino acid metabolic process;cellular biosynthetic process;cellular component organization;cellular component organization at cellular level;cellular component organization or biogenesis;cellular component organization or biogenesis at cellular level;cellu…	adenyl nucleotide binding;adenyl ribonucleotide binding;ATP binding;binding;carbon-nitrogen ligase activity, with glutamine as amido-N-donor;catalytic activity;glutaminyl-tRNA synthase (glutamine-hydrolyzing) activity;ligase activity;ligase activity, forming carbon-nitrogen bonds;nucleotide binding;purine nucleotide binding;purine ribonucleoside triphosphate binding;purine ribonucleotide binding;…	cell part;cytoplasmic part;glutamyl-tRNA(Gln) amidotransferase complex;intracellular membrane-bounded organelle;intracellular organelle;intracellular part;macromolecular complex;membrane-bounded organelle;mitochondrion;organelle;protein complex	12	12	12	30.5	30.5	30.5	57.186	0	32.041	403360000	26	0	0	0	0	0	0	17466000	223740000	162160000	NaN	NaN	NaN	NaN	A0A5F9C8E3;G1TCJ4;A0A5F9D2J1;A0A5F9D6Q6	A0A5F9C8E3;G1TCJ4;A0A5F9D2J1	Glutamyl-tRNA(Gln) amidotransferase subunit B, mitochondrial OS=Oryctolagus cuniculus OX=9986 GN=GATB PE=3 SV=1;Glutamyl-tRNA(Gln) amidotransferase subunit B, mitochondrial OS=Oryctolagus cuniculus OX=9986 GN=GATB PE=3 SV=2;Glutamyl-tRNA(Gln) amidotransfer	PET112	GATB			401	401	-0.992085	-5.1825	-5.67079	0.00659495	0.00105001	0.00463414	0.00101558
1.92933	1.19574	1.55477	2.75724	2.6131	2.50158	True		catalytic activity;cation transmembrane transporter activity;cytochrome-c oxidase activity;heme-copper terminal oxidase activity;hydrogen ion transmembrane transporter activity;inorganic cation transmembrane transporter activity;ion transmembrane transporter activity;monovalent inorganic cation transmembrane transporter activity;oxidoreductase activity;oxidoreductase activity, acting on a heme gr…	cell part;cytoplasmic part;intracellular organelle part;intracellular part;membrane part;mitochondrial membrane part;mitochondrial part;mitochondrial respiratory chain;organelle part;respiratory chain	2	2	2	11.6	11.6	11.6	7.881	0.0015791	4.3527	8635100000	50	20279000	19754000	256900000	182630000	509850000	383510000	326230000	5606900000	1329100000	NaN	NaN	NaN	NaN	G1U0Z6;G1SCU2;A0A5F9DM67;A0A5F9C8E4	G1U0Z6;G1SCU2;A0A5F9DM67;A0A5F9C8E4	Uncharacterized protein OS=Oryctolagus cuniculus OX=9986 PE=3 SV=2;Uncharacterized protein OS=Oryctolagus cuniculus OX=9986 PE=3 SV=1;Uncharacterized protein OS=Oryctolagus cuniculus OX=9986 PE=3 SV=1;Uncharacterized protein OS=Oryctolagus cuniculus OX=998	LOC100356786;LOC100357660	LOC100356786			402	402	-1.06402	-4.74286	-5.37481	0.0090182	0.00140255	0.00546288	0.00118164
3.01754	4.61131	2.55629	-1.45504	-0.749792	-0.364212	True	anatomical structure morphogenesis;axon regeneration;axonogenesis;biological regulation;cell communication;cell differentiation;cell part morphogenesis;cell projection morphogenesis;cell projection organization;cell-cell signaling;cellular component morphogenesis;cellular component organization;cellular component organization at cellular level;cellular component organization or biogenesis;cellula…		adherens junction;anchoring junction;basement membrane;cell junction;cell part;cell-substrate adherens junction;cell-substrate junction;extracellular matrix;extracellular matrix part;extracellular region part;extracellular space;focal adhesion;interstitial matrix;membrane;proteinaceous extracellular matrix	57	57	57	33.8	33.8	33.8	241.24	0	323.31	3194200000	154	0	0	27185000	0	79846000	53162000	251350000	1600800000	1181900000	NaN	NaN	NaN	NaN	A0A5F9C8F6;A0A5F9DC52;G1TW43;A0A5F9DPN4;A0A5F9CIF1;A0A5F9DIW0;A0A5F9DGM7;A0A5F9CFG3	A0A5F9C8F6;A0A5F9DC52;G1TW43;A0A5F9DPN4;A0A5F9CIF1;A0A5F9DIW0;A0A5F9DGM7;A0A5F9CFG3	Tenascin C OS=Oryctolagus cuniculus OX=9986 GN=TNC PE=3 SV=1;Tenascin C OS=Oryctolagus cuniculus OX=9986 GN=TNC PE=3 SV=1;Tenascin C OS=Oryctolagus cuniculus OX=9986 GN=TNC PE=3 SV=2;Tenascin C OS=Oryctolagus cuniculus OX=9986 GN=TNC PE=3 SV=1;Tenascin C O	TNC	TNC			403	403	4.25139	6.07621	7.57846	0.00370684	0.000204472	0.00353473	0.000463685
-0.384386	-1.2006	-0.686594	-0.299564	0.211237	-1.21138	True		amidinotransferase activity;catalytic activity;glycine amidinotransferase activity;hydrolase activity;hydrolase activity, acting on carbon-nitrogen (but not peptide) bonds;hydrolase activity, acting on carbon-nitrogen (but not peptide) bonds, in linear amidines;transferase activity;transferase activity, transferring nitrogenous groups;transferase activity, transferring one-carbon groups	cell part;cytoplasmic part;extracellular membrane-bounded organelle;extracellular organelle;extracellular region part;extracellular vesicular exosome;intracellular organelle part;intracellular part;membrane-bounded organelle;membrane-bounded vesicle;membrane-enclosed lumen;mitochondrial intermembrane space;mitochondrial part;organelle;organelle envelope lumen;organelle part;vesicle	10	10	10	33.9	33.9	33.9	45.67	0	35.036	247600000	27	0	0	0	0	0	0	19094000	104760000	123750000	NaN	NaN	NaN	NaN	A0A5F9C9R0;A0A5F9DBX3;A0A5F9C8G3;G1T784	A0A5F9C9R0;A0A5F9DBX3;A0A5F9C8G3;G1T784	Glycine amidinotransferase OS=Oryctolagus cuniculus OX=9986 GN=GATM PE=3 SV=1;Glycine amidinotransferase OS=Oryctolagus cuniculus OX=9986 GN=GATM PE=3 SV=1;Glycine amidinotransferase OS=Oryctolagus cuniculus OX=9986 GN=GATM PE=3 SV=1;Glycine amidinotransfe	GATM	GATM			404	404	-0.323957	-0.675667	-0.831423	0.5363	0.435756	0.127558	0.108417
1.23143	1.30317	2.24671	-2.69676	-2.81385	-2.1654	True				15	15	15	43	43	43	55.194	0	99.792	781210000	42	0	0	0	2003500	0	0	61016000	384780000	333410000	15	15	NaN	NaN	A0A5F9C8G4	A0A5F9C8G4	Interferon induced protein with tetratricopeptide repeats 3 OS=Oryctolagus cuniculus OX=9986 GN=IFIT3 PE=4 SV=1		IFIT3			405	405	4.15244	10.8371	13.1499	0.000411377	7.39223e-06	0.00182005	0.000152507
-0.655886	-0.0234704	-0.238081	-0.386122	-0.735778	-0.392036	False;True	biological regulation;cell communication;cellular process;cellular response to chemical stimulus;cellular response to dsRNA;cellular response to exogenous dsRNA;cellular response to external stimulus;cellular response to extracellular stimulus;cellular response to nutrient levels;cellular response to organic substance;cellular response to starvation;cellular response to stimulus;cellular response…	binding;catalytic activity;GDP binding;GTP binding;GTPase activity;guanyl nucleotide binding;guanyl ribonucleotide binding;hydrolase activity;hydrolase activity, acting on acid anhydrides;hydrolase activity, acting on acid anhydrides, in phosphorus-containing anhydrides;nucleoside-triphosphatase activity;nucleotide binding;purine nucleotide binding;purine ribonucleoside triphosphate binding;purin…	autophagic vacuole;cell cortex part;cell part;cytoplasmic part;exocyst;extracellular membrane-bounded organelle;extracellular organelle;extracellular region part;extracellular vesicular exosome;intracellular membrane-bounded organelle;intracellular organelle;intracellular part;macromolecular complex;membrane;membrane-bounded organelle;membrane-bounded vesicle;midbody;organelle;plasma membrane;pro…	7	4	4	47.5	19.8	19.8	22.4	0	14.716	240520000	16	0	0	0	0	0	0	15725000	130040000	94754000	NaN	NaN	NaN	NaN	A0A5F9DFH2;A0A5F9C8G6;G1SQ32	A0A5F9DFH2;A0A5F9C8G6;G1SQ32	Small monomeric GTPase OS=Oryctolagus cuniculus OX=9986 GN=RALB PE=3 SV=1;Small monomeric GTPase OS=Oryctolagus cuniculus OX=9986 GN=RALB PE=3 SV=1;Small monomeric GTPase OS=Oryctolagus cuniculus OX=9986 GN=RALB PE=3 SV=2	RALB	RALB			406	406	0.198833	0.909113	1.02506	0.414714	0.342637	0.10302	0.0888757
1.18271	1.18731	1.25965	2.06229	2.10316	1.79339	True				20	20	20	50.5	50.5	50.5	55.467	0	155.22	651500000	58	0	0	0	0	0	0	78448000	312360000	260690000	NaN	NaN	NaN	NaN	G1TCD4;A0A5F9C8H7;A0A5F9CZQ0	G1TCD4;A0A5F9C8H7;A0A5F9CZQ0	Family with sequence similarity 114 member A2 OS=Oryctolagus cuniculus OX=9986 GN=FAM114A2 PE=3 SV=2;Family with sequence similarity 114 member A2 OS=Oryctolagus cuniculus OX=9986 GN=FAM114A2 PE=3 SV=1;Family with sequence similarity 114 member A2 OS=Oryct	FAM114A2	FAM114A2			407	407	-0.776386	-7.74004	-6.57791	0.00150083	0.000460674	0.00245326	0.000652707
-1.61215	-1.3503	-1.48813	-1.93826	-1.70059	-1.73395	True	attachment of spindle microtubules to chromosome;attachment of spindle microtubules to kinetochore;biological regulation;cell cycle checkpoint;cell cycle process;cellular component organization;cellular component organization at cellular level;cellular component organization or biogenesis;cellular component organization or biogenesis at cellular level;cellular process;chromosome organization;chro…		cell part;chromosomal part;intracellular non-membrane-bounded organelle;intracellular organelle;intracellular organelle part;intracellular part;kinetochore;macromolecular complex;non-membrane-bounded organelle;nuclear part;nucleoplasm;organelle;organelle part;protein complex	8	8	8	30.2	30.2	30.2	37.168	0	22.805	292870000	18	0	0	0	0	0	0	8489100	166090000	118290000	NaN	NaN	NaN	NaN	G1TDQ3;A0A5F9C8I0;A0A5F9C6Z9	G1TDQ3;A0A5F9C8I0;A0A5F9C6Z9	BUB3 mitotic checkpoint protein OS=Oryctolagus cuniculus OX=9986 GN=BUB3 PE=4 SV=2;BUB3 mitotic checkpoint protein OS=Oryctolagus cuniculus OX=9986 GN=BUB3 PE=4 SV=1;BUB3 mitotic checkpoint protein OS=Oryctolagus cuniculus OX=9986 GN=BUB3 PE=4 SV=1	BUB3	BUB3			408	408	0.307408	2.89979	2.53814	0.0441272	0.0419304	0.0164181	0.014932
1.26946	1.53539	1.54561	1.2675	1.25683	1.3782	True	actin cytoskeleton organization;actin filament-based process;anatomical structure morphogenesis;biological regulation;caveola assembly;caveolin-mediated endocytosis;cell part morphogenesis;cell projection morphogenesis;cell projection organization;cellular component assembly;cellular component assembly at cellular level;cellular component morphogenesis;cellular component organization;cellular com…	binding;lipid binding;phosphatidic acid binding;phospholipid binding	adherens junction;anchoring junction;caveola;cell junction;cell part;cell-cell junction;cell-substrate adherens junction;cell-substrate junction;cytoplasmic part;cytosol;endosomal part;endosome membrane;extracellular membrane-bounded organelle;extracellular organelle;extracellular region part;extracellular vesicular exosome;extrinsic to membrane;focal adhesion;intracellular organelle part;intrace…	16	16	16	36.4	36.4	36.4	55.404	0	62.26	1032100000	47	0	0	0	0	7926700	7328300	78130000	525650000	413080000	NaN	NaN	NaN	NaN	G1T8K2;A0A5F9C8I8;A0A5F9D1R0	G1T8K2;A0A5F9C8I8;A0A5F9D1R0	Protein kinase C and casein kinase substrate in neurons 2 OS=Oryctolagus cuniculus OX=9986 GN=PACSIN2 PE=3 SV=1;Protein kinase C and casein kinase substrate in neurons 2 OS=Oryctolagus cuniculus OX=9986 GN=PACSIN2 PE=3 SV=1;Protein kinase C and casein kina	PACSIN2	PACSIN2			410	410	0.149311	1.51788	1.27615	0.203653	0.246411	0.0571862	0.0671702
1.56372	1.44386	1.65473	1.94266	1.7575	1.93893	True				16	16	1	58.5	58.5	2.8	35.215	0	96.557	967360000	59	0	0	841370	0	2008900	1881600	116320000	544720000	301590000	16	1	NaN	NaN	A0A5F9C8J1	A0A5F9C8J1	3(2), 5-bisphosphate nucleotidase 1 OS=Oryctolagus cuniculus OX=9986 GN=BPNT1 PE=3 SV=1		BPNT1			411	411	-0.325594	-3.7691	-2.93573	0.0196198	0.024306	0.0089794	0.00951388
-0.00742912	-0.697849	-0.670792	0.697052	0.444793	0.460769	True		active transmembrane transporter activity;adenyl nucleotide binding;adenyl ribonucleotide binding;ATP binding;ATPase activity;ATPase activity, coupled;ATPase activity, coupled to movement of substances;ATPase activity, coupled to transmembrane movement of substances;binding;catalytic activity;hydrolase activity;hydrolase activity, acting on acid anhydrides;hydrolase activity, acting on acid anhyd…	cell part;cytoplasmic part;integral to membrane;intracellular membrane-bounded organelle;intracellular non-membrane-bounded organelle;intracellular organelle;intracellular organelle part;intracellular part;intrinsic to membrane;membrane part;membrane-bounded organelle;mitochondrion;non-membrane-bounded organelle;nuclear part;nucleolus;organelle;organelle part	15	15	15	26.6	26.6	26.6	78.199	0	71.601	707140000	46	0	0	0	0	0	0	29425000	344650000	333060000	NaN	NaN	NaN	NaN	G1SVN5;A0A5F9C8J7;A0A5F9DER2	G1SVN5;A0A5F9C8J7	ATP binding cassette subfamily B member 8 OS=Oryctolagus cuniculus OX=9986 GN=ABCB8 PE=4 SV=1;ATP binding cassette subfamily B member 8 OS=Oryctolagus cuniculus OX=9986 GN=ABCB8 PE=4 SV=1	ABCB8	ABCB8			412	412	-0.992894	-4.1363	-4.74619	0.0144198	0.00269352	0.00730119	0.00177131
4.32817	3.50226	4.2601	5.52864	5.25315	5.32924	True	anatomical structure morphogenesis;cell part morphogenesis;cell projection morphogenesis;cell projection organization;cellular component morphogenesis;cellular component organization;cellular component organization at cellular level;cellular component organization or biogenesis;cellular component organization or biogenesis at cellular level;cellular developmental process;cellular process;cilium m…	acyl-CoA dehydrogenase activity;binding;catalytic activity;coenzyme binding;cofactor binding;flavin adenine dinucleotide binding;lipid binding;oxidoreductase activity;oxidoreductase activity, acting on the CH-CH group of donors	cell part;cell projection part;ciliary transition zone;cilium part;cytoplasmic part;intracellular membrane-bounded organelle;intracellular organelle;intracellular organelle part;intracellular part;membrane-bounded organelle;mitochondrion;nucleus;organelle;organelle part	18	18	18	42.4	42.4	42.4	66.73	0	323.31	28083000000	439	35831000	34969000	531730000	339340000	1127600000	950040000	2358900000	11968000000	10737000000	NaN	NaN	NaN	NaN	A0A5F9C8K0;A0A5F9CBR7;G1SV12;A0A5F9CAM1;G1SV06	A0A5F9C8K0;A0A5F9CBR7;G1SV12;A0A5F9CAM1	Acyl-CoA dehydrogenase short chain OS=Oryctolagus cuniculus OX=9986 GN=ACADS PE=3 SV=1;Acyl-CoA dehydrogenase short chain OS=Oryctolagus cuniculus OX=9986 GN=ACADS PE=3 SV=1;Acyl-CoA dehydrogenase short chain OS=Oryctolagus cuniculus OX=9986 GN=ACADS PE=3	ACADS;UNC119B	ACADS			413	413	-1.34017	-4.83569	-5.67344	0.0084264	0.00104734	0.00526932	0.00101558
3.68256	2.73685	3.47659	4.33562	4.29961	4.59145	True				8	8	8	57.7	57.7	57.7	16.202	0	323.31	11645000000	192	12977000	14287000	303930000	117030000	408320000	563810000	778300000	5219100000	4227000000	NaN	NaN	134	47	A0A5F9C8N4;A0A5F9CD61;A0A5F9C6N0;A0A5F9D072;A0A5F9CAM3;A0A5F9C9G2	A0A5F9C8N4;A0A5F9CD61;A0A5F9C6N0;A0A5F9D072	Complex I subunit B13 OS=Oryctolagus cuniculus OX=9986 PE=3 SV=1;Complex I subunit B13 OS=Oryctolagus cuniculus OX=9986 PE=3 SV=1;Complex I subunit B13 OS=Oryctolagus cuniculus OX=9986 PE=3 SV=1;Complex I subunit B13 OS=Oryctolagus cuniculus OX=9986 PE=3 S					415	415	-1.11023	-3.68274	-4.36717	0.0211531	0.00409945	0.009468	0.00236694
-0.221452	0.0238757	-0.075377	-0.19863	-0.0192127	-0.189957	True	biological regulation;cell differentiation;cellular developmental process;cellular macromolecule metabolic process;cellular metabolic process;cellular nitrogen compound metabolic process;cellular process;cellular response to heat;cellular response to stimulus;cellular response to stress;circadian rhythm;CRD-mediated mRNA stabilization;developmental process;macromolecule metabolic process;metaboli…	adenyl nucleotide binding;adenyl ribonucleotide binding;ATP binding;ATPase activity;ATPase activity, coupled;ATP-dependent helicase activity;binding;catalytic activity;helicase activity;hydrolase activity;hydrolase activity, acting on acid anhydrides;hydrolase activity, acting on acid anhydrides, in phosphorus-containing anhydrides;nucleoside-triphosphatase activity;nucleotide binding;purine NTP-…	cell part;centrosome;CRD-mediated mRNA stability complex;cytoplasmic part;cytoskeletal part;intracellular non-membrane-bounded organelle;intracellular organelle;intracellular organelle part;intracellular part;macromolecular complex;membrane;microtubule organizing center;non-membrane-bounded organelle;nuclear part;nucleolus;nucleoplasm;organelle;organelle part;protein complex	22	22	22	22.3	22.3	22.3	139.38	0	73.417	449760000	49	0	0	0	0	0	0	39733000	238990000	171040000	NaN	NaN	NaN	NaN	G1TGK9;A0A5F9C8S1	G1TGK9;A0A5F9C8S1	RNA helicase OS=Oryctolagus cuniculus OX=9986 GN=DHX9 PE=3 SV=2;RNA helicase OS=Oryctolagus cuniculus OX=9986 GN=DHX9 PE=3 SV=1	DHX9	DHX9			417	417	0.0449489	0.487868	0.395078	0.651177	0.705665	0.149464	0.161892
2.20041	1.7042	1.98531	3.07216	2.82285	3.02905	True		3-mercaptopyruvate sulfurtransferase activity;catalytic activity;sulfurtransferase activity;thiosulfate sulfurtransferase activity;transferase activity;transferase activity, transferring sulfur-containing groups	cell part;cytoplasmic part;extracellular membrane-bounded organelle;extracellular organelle;extracellular region part;extracellular vesicular exosome;intracellular organelle part;intracellular part;membrane;membrane-bounded organelle;membrane-bounded vesicle;mitochondrial inner membrane;mitochondrial membrane;mitochondrial part;organelle;organelle inner membrane;organelle membrane;organelle part;…	13	13	1	60.7	60.7	3.7	33.193	0	226.17	3181000000	109	0	1306000	14717000	10541000	70840000	56023000	358800000	1435400000	1233400000	NaN	NaN	NaN	NaN	A0A5F9C8S6;G1TED0	A0A5F9C8S6;G1TED0	Sulfurtransferase OS=Oryctolagus cuniculus OX=9986 PE=4 SV=1;Sulfurtransferase OS=Oryctolagus cuniculus OX=9986 PE=4 SV=2	MPST	MPST			418	418	-1.01138	-6.20599	-6.4908	0.00342955	0.00049668	0.00341978	0.000687597
2.069	2.24318	2.36653	0.224138	0.33773	0.327751	True	biological regulation;positive regulation of biological process;positive regulation of cell adhesion;positive regulation of cell-substrate adhesion;positive regulation of cellular process;regulation of biological process;regulation of cell adhesion;regulation of cell-substrate adhesion;regulation of cellular process	binding;calcium ion binding;cation binding;extracellular matrix binding;ion binding;metal ion binding	extracellular matrix;extracellular membrane-bounded organelle;extracellular organelle;extracellular region part;extracellular vesicular exosome;membrane-bounded organelle;membrane-bounded vesicle;organelle;vesicle	23	23	23	22.3	22.3	22.3	132.85	0	99.134	1682400000	77	0	0	0	1174300	35648000	35527000	170980000	783910000	655180000	NaN	NaN	NaN	NaN	A0A5F9C8W6;G1SPX1;A0A5F9CZH3;A0A5F9CD73;A0A5F9CY56;A0A5F9CWM4;A0A5F9DRK9;A0A5F9DE40	A0A5F9C8W6;G1SPX1;A0A5F9CZH3;A0A5F9CD73;A0A5F9CY56;A0A5F9CWM4;A0A5F9DRK9;A0A5F9DE40	Fibulin 2 OS=Oryctolagus cuniculus OX=9986 GN=FBLN2 PE=3 SV=1;Fibulin 2 OS=Oryctolagus cuniculus OX=9986 GN=FBLN2 PE=3 SV=3;Fibulin 2 OS=Oryctolagus cuniculus OX=9986 GN=FBLN2 PE=3 SV=1;Fibulin 2 OS=Oryctolagus cuniculus OX=9986 GN=FBLN2 PE=3 SV=1;Fibulin	FBLN2	FBLN2			420	420	1.9297	20.6091	16.8477	3.27441e-05	1.58345e-06	0.00147424	0.000133743
-2.61835	-2.97512	-2.65033	-2.08222	-2.84366	-2.25593	True		catalytic activity;endopeptidase activity;exopeptidase activity;hydrolase activity;peptidase activity;peptidase activity, acting on L-amino acid peptides;serine hydrolase activity;serine-type endopeptidase activity;serine-type exopeptidase activity;serine-type peptidase activity	cell part;cytoplasmic part;cytoskeleton;Golgi apparatus;intracellular membrane-bounded organelle;intracellular non-membrane-bounded organelle;intracellular organelle;intracellular part;membrane-bounded organelle;non-membrane-bounded organelle;organelle	7	7	7	12.5	12.5	12.5	84.153	0	25.269	98177000	11	0	0	0	0	0	0	7908100	44972000	45297000	NaN	NaN	NaN	NaN	G1SP01;A0A5F9C8Z3;A0A5F9DRH9	G1SP01;A0A5F9C8Z3;A0A5F9DRH9	Prolyl endopeptidase like OS=Oryctolagus cuniculus OX=9986 GN=PREPL PE=3 SV=2;Prolyl endopeptidase like OS=Oryctolagus cuniculus OX=9986 GN=PREPL PE=3 SV=1;Prolyl endopeptidase like OS=Oryctolagus cuniculus OX=9986 GN=PREPL PE=3 SV=1	PREPL	PREPL			422	422	-0.353998	-1.37725	-1.59821	0.240481	0.158192	0.065712	0.046413
-1.58794	-2.02046	-2.10918	-1.27904	-1.76991	-1.55195	False;True				10	1	0	58.8	5.3	0	24.272	0.0026513	4.0039	25749000	6	0	0	0	0	0	0	8010200	11538000	6200600	NaN	NaN	NaN	NaN	A0A5F9C8Z5;A0A5F9CEB3;A0A5F9CTT7;A0A5F9DVX9	A0A5F9C8Z5	Uncharacterized protein OS=Oryctolagus cuniculus OX=9986 PE=4 SV=1					423	423	-0.372229	-1.73388	-1.94756	0.157964	0.0965443	0.0462742	0.0303467
2.41284	2.50014	2.4123	2.34273	2.45124	2.38941	True	response to chemical stimulus;response to drug;response to stimulus;response to toxin	catalytic activity;cysteine-type endopeptidase activity;cysteine-type peptidase activity;endopeptidase activity;hydrolase activity;peptidase activity;peptidase activity, acting on L-amino acid peptides	cell part;cytoplasm;extracellular membrane-bounded organelle;extracellular organelle;extracellular region part;extracellular vesicular exosome;intracellular organelle part;intracellular part;membrane-bounded organelle;membrane-bounded vesicle;nuclear part;nucleoplasm;organelle;organelle part;vesicle	19	19	19	50.5	50.5	50.5	52.638	0	111.84	1671000000	62	0	0	7025600	8776500	29090000	17350000	138650000	811890000	658170000	NaN	NaN	NaN	NaN	G1SK48;A0A5F9C901;A0A5F9CNZ2;P13019	G1SK48;A0A5F9C901;A0A5F9CNZ2	Bleomycin hydrolase OS=Oryctolagus cuniculus OX=9986 GN=BLMH PE=3 SV=2;Bleomycin hydrolase OS=Oryctolagus cuniculus OX=9986 GN=BLMH PE=3 SV=1;Bleomycin hydrolase OS=Oryctolagus cuniculus OX=9986 GN=BLMH PE=3 SV=1	BLMH	BLMH			424	424	0.0472987	1.10281	0.504972	0.331998	0.630554	0.0858764	0.147582
-1.59608	-1.60393	-1.44262	-1.89516	-2.25925	-2.43724	True	alcohol metabolic process;carbohydrate catabolic process;carbohydrate metabolic process;catabolic process;cellular carbohydrate catabolic process;cellular carbohydrate metabolic process;cellular metabolic process;cellular process;fucose metabolic process;glycoside catabolic process;glycoside metabolic process;hexose metabolic process;metabolic process;monosaccharide metabolic process;primary meta…	alpha-L-fucosidase activity;catalytic activity;fucosidase activity;hydrolase activity;hydrolase activity, acting on glycosyl bonds;hydrolase activity, hydrolyzing O-glycosyl compounds	extracellular membrane-bounded organelle;extracellular organelle;extracellular region part;extracellular vesicular exosome;membrane-bounded organelle;membrane-bounded vesicle;organelle;vesicle	12	12	12	20.1	20.1	20.1	60.176	0	21.592	341360000	23	0	0	11536000	0	20269000	0	12268000	154550000	142740000	NaN	NaN	NaN	NaN	A0A5F9C906;G1SR53	A0A5F9C906;G1SR53	Alpha-L-fucosidase I OS=Oryctolagus cuniculus OX=9986 GN=FUCA1 PE=3 SV=1;Alpha-L-fucosidase OS=Oryctolagus cuniculus OX=9986 GN=FUCA1 PE=3 SV=3	FUCA1	FUCA1			426	426	0.649678	3.86826	4.08341	0.0180201	0.00569247	0.00844676	0.00298329
-1.15956	-1.02329	-0.866361	-0.706215	-0.672716	-0.828866	True	biological adhesion;cell adhesion;cell-cell adhesion;cellular process;homophilic cell adhesion	binding;calcium ion binding;cation binding;ion binding;metal ion binding	cell part;membrane;plasma membrane	17	17	17	24.6	24.6	24.6	105.03	0	125.32	418770000	40	0	0	0	0	0	0	20878000	218770000	179120000	NaN	NaN	NaN	NaN	G1TUD3;A0A5F9C914	G1TUD3;A0A5F9C914	Protocadherin 7 OS=Oryctolagus cuniculus OX=9986 GN=PCDH7 PE=4 SV=2;Protocadherin 7 OS=Oryctolagus cuniculus OX=9986 GN=PCDH7 PE=4 SV=1	PCDH7	PCDH7			427	427	-0.280469	-2.8885	-2.4109	0.0446301	0.0500976	0.0165461	0.0173103
-0.635518	-0.816096	-0.562237	-0.196763	0.0911627	-0.0210891	False;True	biological regulation;regulation of biological process;regulation of cell communication;regulation of cellular localization;regulation of cellular process;regulation of hormone secretion;regulation of insulin secretion;regulation of localization;regulation of peptide hormone secretion;regulation of peptide secretion;regulation of peptide transport;regulation of secretion;regulation of signaling;r…	channel inhibitor activity;channel regulator activity;ion channel inhibitor activity;potassium channel inhibitor activity;potassium channel regulator activity		4	3	3	43.6	34.2	34.2	12.961	0	13.416	374920000	18	0	0	0	0	0	0	33474000	171700000	169750000	NaN	NaN	NaN	NaN	A0A5F9C916;G1SJD1;A0A5F9DQH7;A0A5F9CYP8;A0A5F9CJH2	A0A5F9C916;G1SJD1;A0A5F9DQH7;A0A5F9CYP8	Uncharacterized protein OS=Oryctolagus cuniculus OX=9986 PE=3 SV=1;Endosulfine alpha OS=Oryctolagus cuniculus OX=9986 PE=3 SV=1;Endosulfine alpha OS=Oryctolagus cuniculus OX=9986 PE=3 SV=1;Endosulfine alpha OS=Oryctolagus cuniculus OX=9986 PE=3 SV=1	ENSA	ENSA	9986.ENSOCUP00000002836	Endosulfine alpha; Protein phosphatase inhibitor that specifically inhibits protein phosphatase 2A (PP2A) during mitosis	428	428	-0.629054	-5.57969	-5.0377	0.00505822	0.00197711	0.00409048	0.0014554
-0.207462	-0.174079	-0.184042	-0.472856	-0.66188	-0.294348	True	cell death;cellular process;death;programmed cell death	acid-amino acid ligase activity;binding;calcium ion binding;catalytic activity;cation binding;ion binding;ligase activity;ligase activity, forming carbon-nitrogen bonds;metal ion binding;small conjugating protein ligase activity;transition metal ion binding;ubiquitin-protein ligase activity;zinc ion binding	cell part;cytoplasm;intracellular organelle part;intracellular part;nuclear part;nucleoplasm;organelle part	14	14	14	9.3	9.3	9.3	181.61	0	29.518	177150000	21	0	0	0	0	0	0	29959000	78215000	68977000	NaN	NaN	NaN	NaN	A0A5F9CXE4;A0A5F9CSA9;A0A5F9C927;G1SL53;A0A5F9DGX9;G1T5F9;A0A5F9CG10;A0A5F9CGH9;A0A5F9C4R0;G1SL59	A0A5F9CXE4;A0A5F9CSA9;A0A5F9C927;G1SL53;A0A5F9DGX9	TBC1 domain family member 9B OS=Oryctolagus cuniculus OX=9986 GN=TBC1D9B PE=4 SV=1;TBC1 domain family member 9B OS=Oryctolagus cuniculus OX=9986 GN=TBC1D9B PE=4 SV=1;TBC1 domain family member 9B OS=Oryctolagus cuniculus OX=9986 GN=TBC1D9B PE=4 SV=1;TBC1 do	RNF130;RNF150;TBC1D9B	TBC1D9B			429	429	0.287834	2.70083	2.37048	0.0540478	0.0530262	0.0193348	0.018159
-0.343434	-0.130766	-0.288038	-0.285834	-0.444607	-0.274646	True	biological regulation;dosage compensation;dosage compensation, by inactivation of X chromosome;regulation of biological process;regulation of gene expression;regulation of gene expression, epigenetic;regulation of macromolecule metabolic process;regulation of metabolic process	binding;nucleic acid binding;RNA binding;translation factor activity, nucleic acid binding;translation initiation factor activity		2	2	2	30.4	30.4	30.4	14.248	0	83.361	266780000	8	0	0	6028900	0	0	0	18871000	136680000	105190000	NaN	NaN	NaN	NaN	A0A5F9D804;G1SDN3;A0A5F9C939;G1U0P0	A0A5F9D804;G1SDN3;A0A5F9C939;G1U0P0	SUI1 domain-containing protein OS=Oryctolagus cuniculus OX=9986 PE=3 SV=1;SUI1 domain-containing protein OS=Oryctolagus cuniculus OX=9986 PE=3 SV=2;SUI1 domain-containing protein OS=Oryctolagus cuniculus OX=9986 PE=3 SV=1;SUI1 domain-containing protein OS=	EIF1	EIF1			430	430	0.0809495	0.962762	0.737307	0.390187	0.48717	0.0979487	0.119201
-4.75535	-4.91041	-4.74127	-4.74378	-5.127	-4.76316	False;True				5	2	2	27.1	6.9	6.9	26.987	0.0087518	3.1554	95311000	3	0	0	0	0	0	0	6397200	0	88914000	2	2	NaN	NaN	A0A5F9C953	A0A5F9C953	Syndecan binding protein OS=Oryctolagus cuniculus OX=9986 GN=SDCBP PE=4 SV=1		SDCBP			432	432	0.0756372	0.556541	0.545786	0.607507	0.603769	0.141269	0.142258
-3.6627	-3.27265	-4.16499	-3.40371	-3.98114	-3.73737	False;True	actin cytoskeleton organization;actin cytoskeleton reorganization;actin filament-based process;activation of JNKK activity;activation of MAPKK activity;activation of protein kinase activity;biological regulation;cell projection assembly;cell projection organization;cellular component assembly;cellular component assembly at cellular level;cellular component organization;cellular component organiza…	adenyl nucleotide binding;adenyl ribonucleotide binding;ATP binding;binding;catalytic activity;kinase activity;nucleotide binding;phosphotransferase activity, alcohol group as acceptor;protein kinase activity;protein serine/threonine kinase activity;purine nucleotide binding;purine ribonucleoside triphosphate binding;purine ribonucleotide binding;ribonucleotide binding;transferase activity;transf…	apical plasma membrane;cell part;cytoplasm;cytoskeleton;extracellular membrane-bounded organelle;extracellular organelle;extracellular region part;extracellular vesicular exosome;intracellular non-membrane-bounded organelle;intracellular organelle;intracellular organelle part;intracellular part;membrane part;membrane-bounded organelle;membrane-bounded vesicle;non-membrane-bounded organelle;nuclea…	3	2	2	3.2	2.2	2.2	147.84	0.0078026	3.2938	2629800	2	0	0	0	0	0	0	2629800	0	0	NaN	NaN	NaN	NaN	A0A5F9D5H9;G1SM46;A0A5F9C983;A0A5F9DBE7;A0A5F9DCA9;A0A5F9CCY4;A0A5F9D591;A0A5F9DMN3;A0A5F9DQ79	A0A5F9D5H9;G1SM46;A0A5F9C983;A0A5F9DBE7;A0A5F9DCA9;A0A5F9CCY4;A0A5F9D591;A0A5F9DMN3;A0A5F9DQ79	TRAF2 and NCK interacting kinase OS=Oryctolagus cuniculus OX=9986 GN=TNIK PE=4 SV=1;TRAF2 and NCK interacting kinase OS=Oryctolagus cuniculus OX=9986 GN=TNIK PE=4 SV=2;TRAF2 and NCK interacting kinase OS=Oryctolagus cuniculus OX=9986 GN=TNIK PE=4 SV=1;TRAF	TNIK	TNIK			435	435	0.00729338	0.0236983	0.0281699	0.982228	0.978388	0.207558	0.209992
-4.48284	-3.9955	-3.78527	-3.31822	-3.68522	-4.55162	True	actin cytoskeleton organization;actin filament organization;actin filament-based process;actin-mediated cell contraction;activation of protein kinase activity;biological adhesion;biological regulation;bleb assembly;blood vessel endothelial cell migration;cell adhesion;cell death;cell migration;cell motility;cell projection assembly;cell projection organization;cell-matrix adhesion;cell-substrate …		apical plasma membrane;cell part;cytoplasm;integral to membrane;intracellular part;intrinsic to membrane;membrane part;membrane raft;plasma membrane part	1	1	1	10.8	10.8	10.8	19.221	0	7.7214	95360000	4	0	0	0	0	0	0	5977400	44798000	44585000	NaN	NaN	NaN	NaN	G1TSY3;A0A5F9C987	G1TSY3;A0A5F9C987	Epithelial membrane protein 2 OS=Oryctolagus cuniculus OX=9986 PE=3 SV=1;Epithelial membrane protein 2 OS=Oryctolagus cuniculus OX=9986 PE=3 SV=1	EMP2	EMP2			436	436	-0.236184	-0.562365	-0.686795	0.603888	0.516398	0.140545	0.12523
3.44322	3.54705	3.43115	2.95294	3.04858	2.96042	True	biological regulation;cellular component assembly;cellular component assembly at cellular level;cellular component organization;cellular component organization at cellular level;cellular component organization or biogenesis;cellular component organization or biogenesis at cellular level;cellular macromolecular complex assembly;cellular macromolecular complex subunit organization;cellular process;…	binding;nucleic acid binding;RNA binding;translation factor activity, nucleic acid binding;translation initiation factor activity	cell part;cytoplasmic part;eukaryotic 43S preinitiation complex;eukaryotic 48S preinitiation complex;eukaryotic translation initiation factor 3 complex;eukaryotic translation initiation factor 3 complex, eIF3m;intracellular non-membrane-bounded organelle;intracellular organelle;intracellular organelle part;intracellular part;macromolecular complex;membrane;non-membrane-bounded organelle;nuclear p…	54	54	54	37.9	37.9	37.9	162.9	0	229.01	2803200000	169	0	0	0	0	2929900	2009200	326870000	1454200000	1017300000	NaN	NaN	NaN	NaN	A0A5F9C991;G1SMZ5;A0A5F9CMG0;A0A5F9C3S1	A0A5F9C991;G1SMZ5;A0A5F9CMG0;A0A5F9C3S1	Eukaryotic translation initiation factor 3 subunit A OS=Oryctolagus cuniculus OX=9986 GN=EIF3A PE=1 SV=1;Eukaryotic translation initiation factor 3 subunit A OS=Oryctolagus cuniculus OX=9986 GN=EIF3A PE=1 SV=2;Eukaryotic translation initiation factor 3 sub	EIF3A	EIF3A			437	437	0.486491	10.1523	5.1111	0.000530046	0.00183236	0.0019041	0.00138882
-3.45582	-3.39721	-3.69959	-2.67804	-3.28793	-3.20154	True				3	3	3	19.8	19.8	19.8	19.074	0	6.429	102170000	5	0	0	0	0	0	0	2489500	91914000	7768000	NaN	NaN	NaN	NaN	A0A5F9C999;G1SP66;A0A5F9CJD2	A0A5F9C999;G1SP66;A0A5F9CJD2	Small integral membrane protein 8 OS=Oryctolagus cuniculus OX=9986 PE=3 SV=1;Small integral membrane protein 8 OS=Oryctolagus cuniculus OX=9986 PE=3 SV=1;Small integral membrane protein 8 OS=Oryctolagus cuniculus OX=9986 PE=3 SV=1	SMIM8	SMIM8			438	438	-0.461703	-2.1795	-2.44123	0.0947975	0.0480108	0.0303987	0.0166984
1.87811	1.86386	1.98699	2.58573	2.43758	2.34089	True	anatomical structure development;cardiac cell development;cardiac muscle cell development;cell development;cellular developmental process;cellular process;developmental process;muscle cell development;muscle fiber development;muscle organ development;muscle structure development;organ development;striated muscle cell development;vascular smooth muscle cell development		cell part;cytoplasm;cytoskeleton;integral to membrane;intracellular non-membrane-bounded organelle;intracellular organelle;intracellular part;intrinsic to membrane;macromolecular complex;membrane;membrane part;non-membrane-bounded organelle;organelle;plasma membrane;plasma membrane part;protein complex;sarcoglycan complex;sarcolemma	12	12	12	50.6	50.6	50.6	34.725	0	193.61	1834400000	61	0	0	0	0	0	0	166600000	894290000	773530000	NaN	NaN	NaN	NaN	Q28635;A0A5F9C9A2	Q28635;A0A5F9C9A2	Beta-sarcoglycan OS=Oryctolagus cuniculus OX=9986 GN=SGCB PE=1 SV=1;Beta-sarcoglycan OS=Oryctolagus cuniculus OX=9986 GN=SGCB PE=3 SV=1	SGCB	SGCB			439	439	-0.545081	-6.71891	-5.029	0.00255503	0.00199511	0.00298782	0.00145985
-3.94572	-3.17753	-3.23722	-3.4349	-3.42529	-2.93833	True	biological regulation;cell redox homeostasis;cellular homeostasis;cellular process;homeostatic process;regulation of biological process;regulation of biological quality;regulation of cellular process;response to chemical stimulus;response to hydrogen peroxide;response to inorganic substance;response to organic substance;response to oxidative stress;response to reactive oxygen species;response to …	catalytic activity;disulfide oxidoreductase activity;electron carrier activity;oxidoreductase activity;oxidoreductase activity, acting on a sulfur group of donors;protein disulfide oxidoreductase activity	cell part;cytoplasmic part;intracellular membrane-bounded organelle;intracellular organelle;intracellular organelle part;intracellular part;membrane-bounded organelle;mitochondrion;nuclear part;nucleoplasm;organelle;organelle part	2	2	2	18.8	18.8	18.8	17.971	0	9.4771	26254000	7	0	0	0	0	0	0	4084300	11138000	11031000	NaN	NaN	NaN	NaN	A0A5F9CD15;G1T510;A0A5F9C9A4	A0A5F9CD15;G1T510;A0A5F9C9A4	Glutaredoxin domain-containing protein OS=Oryctolagus cuniculus OX=9986 PE=4 SV=1;Glutaredoxin domain-containing protein OS=Oryctolagus cuniculus OX=9986 PE=4 SV=3;Glutaredoxin domain-containing protein OS=Oryctolagus cuniculus OX=9986 PE=4 SV=1	GLRX2	GLRX2			440	440	-0.187322	-0.632369	-0.74832	0.561489	0.480947	0.132378	0.117986
-2.58359	-2.51207	-2.71516	-4.28472	-3.64124	-3.77119	False;True	carbohydrate metabolic process;metabolic process;primary metabolic process	binding;carbohydrate binding;catalytic activity;glutamine-fructose-6-phosphate transaminase (isomerizing) activity;transaminase activity;transferase activity;transferase activity, transferring nitrogenous groups		4	1	1	7.8	2.9	2.9	76.972	0	9.4746	45504000	4	0	0	0	0	0	0	5605300	21351000	18548000	NaN	NaN	NaN	NaN	G1TBY9;A0A5F9C9A6;A0A5F9CW92	G1TBY9;A0A5F9C9A6;A0A5F9CW92	Glutamine--fructose-6-phosphate transaminase (isomerizing) OS=Oryctolagus cuniculus OX=9986 GN=GFPT2 PE=4 SV=2;Glutamine--fructose-6-phosphate transaminase (isomerizing) OS=Oryctolagus cuniculus OX=9986 GN=GFPT2 PE=4 SV=1;Glutamine--fructose-6-phosphate tr	GFPT2	GFPT2			441	441	1.29544	6.31139	7.02074	0.00322293	0.000317914	0.00331827	0.000547505
-0.728839	-1.09793	-1.01421	-0.0483594	-0.141649	-0.171622	True		ARF guanyl-nucleotide exchange factor activity;enzyme regulator activity;GTPase regulator activity;guanyl-nucleotide exchange factor activity;nucleoside-triphosphatase regulator activity;small GTPase regulator activity	cell part;cytoplasmic part;Golgi apparatus;intracellular membrane-bounded organelle;intracellular organelle;intracellular part;membrane;membrane-bounded organelle;organelle	16	16	16	10.9	10.9	10.9	202.01	0	33.778	2146400000	31	0	0	29769000	29803000	100960000	78835000	166820000	981820000	758380000	NaN	NaN	NaN	NaN	A0A5F9CPX6;A0A5F9CWL9;G1SPI7;A0A5F9C9A7;A0A5F9DK95	A0A5F9CPX6;A0A5F9CWL9;G1SPI7;A0A5F9C9A7;A0A5F9DK95	Golgi brefeldin A resistant guanine nucleotide exchange factor 1 OS=Oryctolagus cuniculus OX=9986 GN=GBF1 PE=4 SV=1;Golgi brefeldin A resistant guanine nucleotide exchange factor 1 OS=Oryctolagus cuniculus OX=9986 GN=GBF1 PE=4 SV=1;Golgi brefeldin A resist	GBF1	GBF1			442	442	-0.826447	-7.02017	-6.47066	0.00216861	0.000505451	0.00287215	0.000695778
-3.35131	-3.07364	-3.21411	-3.785	-3.53788	-3.42485	True			cell part;cytoplasm;intracellular organelle part;intracellular part;nuclear part;nucleoplasm;organelle part	5	5	5	27.3	27.3	27.3	25.323	0	16.27	161130000	11	0	0	0	0	0	1106000	8124400	81933000	69963000	NaN	NaN	NaN	NaN	G1SWN4;A0A5F9C9B1	G1SWN4;A0A5F9C9B1	Ubiquitin conjugating enzyme E2 Z OS=Oryctolagus cuniculus OX=9986 GN=UBE2Z PE=4 SV=2;Ubiquitin conjugating enzyme E2 Z OS=Oryctolagus cuniculus OX=9986 GN=UBE2Z PE=4 SV=1	UBE2Z	UBE2Z			443	443	0.369554	2.77505	2.69928	0.0500716	0.0335435	0.0182469	0.0123189
0.20034	0.628209	0.3389	-0.474874	-0.4092	-0.183083	True				4	4	4	1.7	1.7	1.7	338.06	0	8.4157	565430000	9	0	0	0	0	0	31329000	140560000	75659000	317880000	NaN	NaN	NaN	NaN	A0A5F9DKD6;A0A5F9D0K3;A0A5F9C9D4;G1SXL6;A0A5F9CBG8;A0A5F9DUK6	A0A5F9DKD6;A0A5F9D0K3;A0A5F9C9D4;G1SXL6;A0A5F9CBG8;A0A5F9DUK6	FRY like transcription coactivator OS=Oryctolagus cuniculus OX=9986 GN=FRYL PE=4 SV=1;FRY like transcription coactivator OS=Oryctolagus cuniculus OX=9986 GN=FRYL PE=4 SV=1;FRY like transcription coactivator OS=Oryctolagus cuniculus OX=9986 GN=FRYL PE=4 SV=	FRYL	FRYL			444	444	0.744869	4.83871	4.96752	0.00840797	0.00212763	0.00526932	0.00151988
-0.700558	-0.797329	-0.541514	-0.936702	-0.715021	-0.854225	True	cellular component assembly;cellular component assembly at cellular level;cellular component organization;cellular component organization at cellular level;cellular component organization or biogenesis;cellular component organization or biogenesis at cellular level;cellular macromolecular complex assembly;cellular macromolecular complex subunit organization;cellular process;macromolecular complex…	binding;cation binding;ion binding;metal ion binding;mRNA binding;nucleic acid binding;RNA binding;snRNA binding;transition metal ion binding;U1 snRNA binding;zinc ion binding	cell part;commitment complex;intracellular organelle part;intracellular part;macromolecular complex;nuclear part;organelle part;prespliceosome;ribonucleoprotein complex;small nuclear ribonucleoprotein complex;spliceosomal complex;U1 snRNP;U2-type prespliceosome;U2-type spliceosomal complex	2	2	2	13.2	13.2	13.2	17.34	0	9.1027	210240000	7	0	0	0	0	0	0	14548000	120310000	75377000	NaN	NaN	NaN	NaN	G1U6Q9;A0A5F9C9E2;G1U072;G1TTQ6;A0A5F9C724;A0A5F9DUQ0	G1U6Q9;A0A5F9C9E2;G1U072;G1TTQ6;A0A5F9C724;A0A5F9DUQ0	U1 small nuclear ribonucleoprotein C OS=Oryctolagus cuniculus OX=9986 GN=SNRPC PE=3 SV=2;U1 small nuclear ribonucleoprotein C OS=Oryctolagus cuniculus OX=9986 GN=SNRPC PE=3 SV=1;U1 small nuclear ribonucleoprotein C OS=Oryctolagus cuniculus OX=9986 GN=SNRPC	LOC100345740;LOC100346889;SNRPC	SNRPC			445	445	0.155516	1.57531	1.32707	0.190307	0.230023	0.0541871	0.0634598
0.395186	-0.0170369	0.17791	0.934783	0.807614	1.10593	True				8	8	8	27.5	27.5	27.5	27.468	0	40.519	704710000	31	0	0	0	0	14801000	0	51574000	323960000	314380000	NaN	NaN	NaN	NaN	A0A5F9C9G6;G1TCA3	A0A5F9C9G6;G1TCA3	Proteasome inhibitor PI31 subunit OS=Oryctolagus cuniculus OX=9986 GN=PSMF1 PE=3 SV=1;Proteasome inhibitor PI31 subunit OS=Oryctolagus cuniculus OX=9986 GN=PSMF1 PE=3 SV=1	LOC100339221	PSMF1			447	447	-0.764087	-5.19367	-5.24824	0.00654454	0.00159276	0.00462823	0.00127581
1.64147	1.92921	1.81994	1.6673	1.67502	1.72314	True	beta-amyloid metabolic process;biological regulation;bradykinin catabolic process;catabolic process;cellular catabolic process;cellular component assembly;cellular component organization;cellular component organization or biogenesis;cellular homeostasis;cellular macromolecule metabolic process;cellular metabolic process;cellular process;determination of adult lifespan;glycoprotein metabolic proce…	adenyl nucleotide binding;adenyl ribonucleotide binding;ATP binding;binding;catalytic activity;cation binding;endopeptidase activity;hydrolase activity;ion binding;metal ion binding;metalloendopeptidase activity;metallopeptidase activity;nucleotide binding;peptidase activity;peptidase activity, acting on L-amino acid peptides;peptide binding;purine nucleotide binding;purine ribonucleoside triphos…	cell part;cell surface;cytoplasmic part;cytosol;extracellular region part;extracellular space;intracellular membrane-bounded organelle;intracellular organelle;intracellular organelle part;intracellular part;membrane-bounded organelle;microbody;mitochondrion;nuclear part;nucleoplasm;organelle;organelle part;peroxisome	30	30	30	32.1	32.1	32.1	117.81	0	105.55	1055700000	74	0	0	0	0	0	1564800	130520000	452970000	470620000	NaN	NaN	NaN	NaN	A0A5F9C9H6;G1SIE8;A0A5F9C6E5	A0A5F9C9H6;G1SIE8	Insulin degrading enzyme OS=Oryctolagus cuniculus OX=9986 GN=IDE PE=3 SV=1;Insulin degrading enzyme OS=Oryctolagus cuniculus OX=9986 GN=IDE PE=3 SV=2	IDE	IDE			449	449	0.108389	1.26532	0.980409	0.274445	0.362604	0.0734516	0.0929714
-1.84043	-2.06333	-1.94558	-1.83217	-2.16341	-2.23077	True		adenyl nucleotide binding;adenyl ribonucleotide binding;ATP binding;ATPase activity;binding;catalytic activity;hydrolase activity;hydrolase activity, acting on acid anhydrides;hydrolase activity, acting on acid anhydrides, in phosphorus-containing anhydrides;nucleoside-triphosphatase activity;nucleotide binding;purine nucleotide binding;purine ribonucleoside triphosphate binding;purine ribonucleo…	cell part;cytoplasmic part;intracellular membrane-bounded organelle;intracellular organelle;intracellular part;membrane;membrane-bounded organelle;mitochondrion;organelle	13	13	1	20.1	20.1	1.4	83.883	0	35.536	167610000	18	0	0	0	0	0	0	12107000	103360000	52148000	NaN	NaN	NaN	NaN	A0A5F9C9I6;G1SCW7;A0A5F9CM86	A0A5F9C9I6;G1SCW7	Uncharacterized protein OS=Oryctolagus cuniculus OX=9986 PE=4 SV=1;Uncharacterized protein OS=Oryctolagus cuniculus OX=9986 PE=4 SV=2	ABCF2	ABCF2	9986.ENSOCUP00000000213	Atp-binding cassette, subfamily f, member 2; ATP-binding cassette, sub-family F (GCN20), member 2	450	450	0.12567	0.904151	0.894505	0.417046	0.403549	0.103537	0.101955
0.388442	0.740214	0.726226	-0.943964	-0.962865	-0.711222	True	defense response;response to stimulus;response to stress		cell part;membrane	7	7	7	38.9	38.9	38.9	27.952	0	33.84	336690000	19	0	0	0	0	0	0	38404000	157730000	140560000	NaN	NaN	NaN	NaN	G1SKB8;A0A5F9C9J2	G1SKB8;A0A5F9C9J2	Uncharacterized protein OS=Oryctolagus cuniculus OX=9986 PE=3 SV=1;Uncharacterized protein OS=Oryctolagus cuniculus OX=9986 PE=3 SV=1	MLF2	MLF2	9986.ENSOCUP00000003249	Myeloid leukemia factor 2	452	452	1.49098	10.6035	10.5371	0.000447739	2.87254e-05	0.00186209	0.000241493
3.10691	2.43675	2.42565	3.36542	3.24672	3.27549	True			cell part;cytoplasmic part;intracellular membrane-bounded organelle;intracellular organelle;intracellular part;membrane;membrane-bounded organelle;mitochondrion;organelle	11	11	11	51	51	51	27.666	0	239.15	2770600000	85	0	0	33245000	26868000	144080000	122100000	217840000	1175000000	1051400000	NaN	NaN	NaN	NaN	G1TUY5;A0A5F9D1A8;A0A5F9C9K7;A0A5F9DGM0;A0A5F9CWA5	G1TUY5;A0A5F9D1A8;A0A5F9C9K7;A0A5F9DGM0;A0A5F9CWA5	OCIA domain containing 1 OS=Oryctolagus cuniculus OX=9986 GN=OCIAD1 PE=4 SV=1;OCIA domain containing 1 OS=Oryctolagus cuniculus OX=9986 GN=OCIAD1 PE=4 SV=1;OCIA domain containing 1 OS=Oryctolagus cuniculus OX=9986 GN=OCIAD1 PE=4 SV=1;OCIA domain containing	OCIAD1	OCIAD1			453	453	-0.639444	-2.80359	-3.18724	0.0486332	0.0173925	0.0178162	0.00721157
5.21214	5.42367	5.45513	5.27221	5.38104	5.38642	True	biosynthetic process;cellular biosynthetic process;cellular macromolecule biosynthetic process;cellular macromolecule metabolic process;cellular metabolic process;cellular process;cellular protein metabolic process;macromolecule biosynthetic process;macromolecule metabolic process;metabolic process;primary metabolic process;protein metabolic process;translation	structural constituent of ribosome;structural molecule activity	cell part;cytoplasm;cytosolic small ribosomal subunit;extracellular membrane-bounded organelle;extracellular organelle;extracellular region part;extracellular vesicular exosome;intracellular membrane-bounded organelle;intracellular organelle;intracellular organelle part;intracellular part;macromolecular complex;membrane;membrane-bounded organelle;membrane-bounded vesicle;nucleus;organelle;organel…	5	5	3	59.2	59.2	35.5	8.5647	0	323.31	64159000000	504	70835000	36646000	905950000	969600000	2546700000	2441900000	3410300000	27848000000	25929000000	NaN	NaN	NaN	NaN	P62975;A0A5F9CP41;A0A5F9C9K9;G1SF46;A0A5F9C2J5;A0A5F9DQC8;G1TZL0	P62975;A0A5F9CP41;A0A5F9C9K9;G1SF46;A0A5F9C2J5	Ubiquitin OS=Oryctolagus cuniculus OX=9986 PE=1 SV=1;Ubiquitin-like domain-containing protein OS=Oryctolagus cuniculus OX=9986 PE=4 SV=1;Uncharacterized protein OS=Oryctolagus cuniculus OX=9986 PE=4 SV=1;Ubiquitin B OS=Oryctolagus cuniculus OX=9986 GN=UBB	RPS27A;UBBP4	RPS27A			454	454	0.017094	0.201378	0.155148	0.850229	0.8815	0.185448	0.193418
-0.487041	-1.50068	-0.2898	0.254303	0.0334463	0.0560727	True				3	3	3	45.7	45.7	45.7	7.9773	0	6.0088	194970000	9	0	0	0	0	13732000	0	16080000	99644000	65511000	3	3	NaN	NaN	A0A5F9C9L6	A0A5F9C9L6	Chromosome 12 open reading frame 73 OS=Oryctolagus cuniculus OX=9986 GN=C12orf73 PE=4 SV=1		C12orf73			455	455	-0.873782	-2.28976	-2.77756	0.0838791	0.0301282	0.0275157	0.0113213
3.32082	3.44848	3.34699	2.82286	3.10099	3.03597	True	biological regulation;cell redox homeostasis;cellular homeostasis;cellular macromolecule metabolic process;cellular metabolic process;cellular process;cellular response to stimulus;cellular response to stress;glycoprotein metabolic process;homeostatic process;macromolecule metabolic process;metabolic process;regulation of biological process;regulation of biological quality;regulation of cellular …	catalytic activity;intramolecular oxidoreductase activity;intramolecular oxidoreductase activity, interconverting keto- and enol-groups;intramolecular oxidoreductase activity, transposing S-S bonds;isomerase activity;protein disulfide isomerase activity	cell part;cell surface;cytoplasmic part;endoplasmic reticulum lumen;endoplasmic reticulum membrane;endoplasmic reticulum part;endoplasmic reticulum-Golgi intermediate compartment;extracellular membrane-bounded organelle;extracellular organelle;extracellular region part;extracellular vesicular exosome;intracellular membrane-bounded organelle;intracellular organelle;intracellular organelle lumen;in…	18	18	18	53.3	53.3	53.3	45.991	0	182.25	2756600000	104	690030	0	3944100	5608100	4814300	14167000	298820000	1296000000	1132500000	NaN	NaN	NaN	NaN	A0A5F9D0M4;A0A5F9C9L9;G1SLC0;A0A5F9DTT1;A0A5F9DGH4	A0A5F9D0M4;A0A5F9C9L9;G1SLC0;A0A5F9DTT1;A0A5F9DGH4	Endoplasmic reticulum protein 44 OS=Oryctolagus cuniculus OX=9986 GN=ERP44 PE=4 SV=1;Endoplasmic reticulum protein 44 OS=Oryctolagus cuniculus OX=9986 GN=ERP44 PE=4 SV=1;Endoplasmic reticulum protein 44 OS=Oryctolagus cuniculus OX=9986 GN=ERP44 PE=4 SV=1;E	ERP44	ERP44			456	456	0.385487	4.16382	3.38148	0.0141015	0.0135137	0.00721009	0.0058619
-1.96272	-1.80313	-1.60888	-1.87429	-1.5532	-1.44055	True		catalytic activity;ligase activity		5	5	5	34.8	34.8	34.8	18.719	0	26.219	251790000	15	0	0	0	0	0	0	14471000	117520000	119810000	NaN	NaN	NaN	NaN	A0A5F9C9N1;A0A5F9CX35;A0A5F9CKG5;A0A5F9C2E4;A0A5F9CMR8;A0A5F9CH46;A0A5F9CFX4;G1SCF2;A0A5F9CFX3	A0A5F9C9N1;A0A5F9CX35;A0A5F9CKG5;A0A5F9C2E4;A0A5F9CMR8;A0A5F9CH46;A0A5F9CFX4;G1SCF2	UBC core domain-containing protein OS=Oryctolagus cuniculus OX=9986 PE=3 SV=1;UBC core domain-containing protein OS=Oryctolagus cuniculus OX=9986 PE=3 SV=1;UBC core domain-containing protein OS=Oryctolagus cuniculus OX=9986 PE=3 SV=1;UBC core domain-contai	LOC100348202	LOC100348202			457	457	-0.1689	-1.02127	-1.07303	0.364867	0.322178	0.0927895	0.0844231
2.93157	3.16171	3.04096	2.73863	2.6142	2.74333	True	biological adhesion;biological regulation;cell adhesion;cell junction organization;cell-cell adhesion;cell-cell junction organization;cell-matrix adhesion;cell-substrate adhesion;cellular component organization;cellular component organization or biogenesis;cellular process;chordate embryonic development;developmental process;embryo development;embryo development ending in birth or egg hatching;es…	binding;cation binding;ion binding;metal ion binding;transition metal ion binding;zinc ion binding	adherens junction;anchoring junction;cell junction;cell-substrate adherens junction;cell-substrate junction;focal adhesion	13	13	2	34.4	34.4	3.6	44.364	0	118.97	2859600000	55	0	0	10429000	8488200	28324000	10243000	220890000	1659700000	921490000	NaN	NaN	NaN	NaN	A0A5F9C9S1;G1SLU3	A0A5F9C9S1;G1SLU3	LIM and senescent cell antigen-like-containing domain protein OS=Oryctolagus cuniculus OX=9986 PE=4 SV=1;LIM and senescent cell antigen-like-containing domain protein OS=Oryctolagus cuniculus OX=9986 PE=4 SV=2	LOC100346868	LOC100346868			459	459	0.346029	4.39274	3.22508	0.0117574	0.0165511	0.00640032	0.00692724
-1.96346	-1.70398	-1.76166	-1.54368	-1.6839	-1.74726	True	biological regulation;cellular component organization;cellular component organization or biogenesis;negative regulation of actin filament polymerization;negative regulation of biological process;negative regulation of cell communication;negative regulation of cell migration;negative regulation of cell motility;negative regulation of cell projection organization;negative regulation of cellular com…		cell part;cell projection membrane;cell projection part;leading edge membrane;membrane part;plasma membrane part;ruffle membrane	11	11	11	11.3	11.3	11.3	137.65	0	37.025	259450000	21	0	0	0	0	0	0	11376000	147810000	100260000	NaN	NaN	NaN	NaN	G1SMG1;A0A5F9C9U7;A0A5F9DDW0;G1TMF1;A0A5F9CI91	G1SMG1;A0A5F9C9U7;A0A5F9DDW0;G1TMF1;A0A5F9CI91	KN motif and ankyrin repeat domains 1 OS=Oryctolagus cuniculus OX=9986 GN=KANK1 PE=4 SV=2;KN motif and ankyrin repeat domains 1 OS=Oryctolagus cuniculus OX=9986 GN=KANK1 PE=4 SV=1;KN motif and ankyrin repeat domains 1 OS=Oryctolagus cuniculus OX=9986 GN=KA	KANK1	KANK1			460	460	-0.151413	-1.52908	-1.29031	0.200976	0.241755	0.056568	0.0662213
0.8549	0.894744	1.01392	0.839578	0.919	0.763614	True	biological regulation;cellular component assembly;cellular component assembly at cellular level;cellular component organization;cellular component organization at cellular level;cellular component organization or biogenesis;cellular component organization or biogenesis at cellular level;cellular macromolecular complex assembly;cellular macromolecular complex subunit organization;cellular process;…	binding;mRNA binding;nucleic acid binding;RNA binding	cell part;intracellular organelle part;intracellular part;macromolecular complex;nuclear part;organelle part;ribonucleoprotein complex;small nuclear ribonucleoprotein complex;U1 snRNP	12	12	2	25.4	25.4	3.5	53.23	0	29.25	636740000	35	0	0	0	0	0	0	56137000	304570000	276030000	NaN	NaN	NaN	NaN	A0A5F9C9V2;G1TC61;A0A5F9C2L8;A0A5F9DU65;A0A5F9D430;A0A5F9DP20;G1SCN3;A0A5F9DM02	A0A5F9C9V2;G1TC61;A0A5F9C2L8;A0A5F9DU65;A0A5F9D430	FMC1-LUC7L2 readthrough OS=Oryctolagus cuniculus OX=9986 GN=FMC1-LUC7L2 PE=3 SV=1;FMC1-LUC7L2 readthrough OS=Oryctolagus cuniculus OX=9986 GN=FMC1-LUC7L2 PE=3 SV=2;FMC1-LUC7L2 readthrough OS=Oryctolagus cuniculus OX=9986 GN=FMC1-LUC7L2 PE=3 SV=1;FMC1-LUC7L	LOC100359337;LUC7L	FMC1-LUC7L2			461	461	0.0804574	1.22776	0.79226	0.286847	0.456664	0.0760867	0.112847
-1.33903	-1.08283	-1.07559	-1.51023	-1.59934	-1.52135	True	anatomical structure development;anatomical structure morphogenesis;biological regulation;catabolic process;cellular catabolic process;cellular macromolecule catabolic process;cellular macromolecule metabolic process;cellular metabolic process;cellular process;cellular protein metabolic process;developmental process;forebrain morphogenesis;lateral ventricle development;macromolecule catabolic pro…	catalytic activity;cysteine-type peptidase activity;endopeptidase inhibitor activity;endopeptidase regulator activity;enzyme inhibitor activity;enzyme regulator activity;hydrolase activity;peptidase activity;peptidase activity, acting on L-amino acid peptides;peptidase inhibitor activity;peptidase regulator activity;small conjugating protein-specific protease activity;ubiquitin-specific protease …	cell part;chromatin remodeling complex;chromosomal part;cytoplasmic part;cytosol;DNA helicase complex;Ino80 complex;intracellular organelle part;intracellular part;macromolecular complex;nuclear chromosome part;nuclear part;organelle part;protein complex	8	8	8	33.1	33.1	33.1	38.152	0	28.75	223530000	16	0	0	0	0	0	0	10934000	122410000	90189000	NaN	NaN	NaN	NaN	A0A5F9D0Y3;A0A5F9C9V5;G1TCB7	A0A5F9D0Y3;A0A5F9C9V5;G1TCB7	Ubiquitin carboxyl-terminal hydrolase OS=Oryctolagus cuniculus OX=9986 GN=UCHL5 PE=3 SV=1;Ubiquitin carboxyl-terminal hydrolase OS=Oryctolagus cuniculus OX=9986 GN=UCHL5 PE=3 SV=1;Ubiquitin carboxyl-terminal hydrolase OS=Oryctolagus cuniculus OX=9986 GN=UC	UCHL5	UCHL5			463	463	0.377825	4.14933	3.33687	0.0142681	0.0143129	0.00724745	0.00613311
-6.12672	-5.33734	-5.53959	-5.55415	-5.0614	-5.4639	True	anatomical structure development;axon extension;biological regulation;brain-derived neurotrophic factor receptor signaling pathway;cation homeostasis;cell growth;cell surface receptor linked signaling pathway;cellular component organization;cellular component organization or biogenesis;cellular process;cellular response to stimulus;chemical homeostasis;dendritic spine development;developmental ce…	active transmembrane transporter activity;antiporter activity;cation transmembrane transporter activity;cation:cation antiporter activity;hydrogen ion transmembrane transporter activity;inorganic cation transmembrane transporter activity;ion transmembrane transporter activity;metal ion transmembrane transporter activity;monovalent cation:hydrogen antiporter activity;monovalent inorganic cation tr…	axon part;axon terminus;axonal spine;cell part;cell projection;cell projection part;cytoplasmic part;cytoplasmic vesicle;dendrite;early endosome membrane;endoplasmic reticulum membrane;endoplasmic reticulum part;endosomal part;endosome;endosome membrane;integral to membrane;intracellular membrane-bounded organelle;intracellular organelle;intracellular organelle part;intracellular part;intrinsic t…	1	1	1	1.8	1.8	1.8	75.762	0.0013633	4.4751	28571000	4	0	0	0	0	0	0	1766200	12801000	14004000	NaN	NaN	NaN	NaN	A0A5F9C9W9;G1T4W3	A0A5F9C9W9;G1T4W3	Sodium/hydrogen exchanger OS=Oryctolagus cuniculus OX=9986 GN=SLC9A6 PE=3 SV=1;Sodium/hydrogen exchanger OS=Oryctolagus cuniculus OX=9986 GN=SLC9A6 PE=3 SV=3	SLC9A6	SLC9A6			464	464	-0.308067	-1.09616	-1.28849	0.334572	0.242348	0.0864618	0.066362
1.94892	1.9257	1.84089	2.3357	2.1838	2.33948	True	cellular macromolecule metabolic process;cellular metabolic process;cellular process;cellular protein metabolic process;cullin deneddylation;macromolecule metabolic process;macromolecule modification;metabolic process;primary metabolic process;protein deneddylation;protein metabolic process;protein modification by small protein conjugation or removal;protein modification by small protein removal;…		cell junction;cell part;clathrin-coated vesicle;coated vesicle;cytoplasmic membrane-bounded vesicle;cytoplasmic part;cytoplasmic vesicle;extracellular membrane-bounded organelle;extracellular organelle;extracellular region part;extracellular vesicular exosome;intracellular membrane-bounded organelle;intracellular organelle;intracellular organelle part;intracellular part;macromolecular complex;mem…	23	23	23	71	71	71	47.299	0	192.15	1719600000	94	264060	0	2426000	3992600	29242000	21291000	161310000	857690000	643410000	NaN	NaN	NaN	NaN	A0A5F9C9X1;G1SJN4;A0A5F9CTA6	A0A5F9C9X1;G1SJN4;A0A5F9CTA6	COP9 signalosome complex subunit 4 OS=Oryctolagus cuniculus OX=9986 GN=COPS4 PE=3 SV=1;COP9 signalosome complex subunit 4 OS=Oryctolagus cuniculus OX=9986 GN=COPS4 PE=3 SV=1;COP9 signalosome complex subunit 4 OS=Oryctolagus cuniculus OX=9986 GN=COPS4 PE=3	COPS4	COPS4			465	465	-0.381157	-6.26035	-3.82215	0.00332101	0.00778467	0.00336007	0.00374133
5.07159	5.05783	5.14354	5.74379	5.62446	5.73219	True				37	37	0	64	64	0	62.499	0	323.31	68983000000	533	96779000	102800000	1408300000	1139300000	3563100000	3008100000	5900000000	28848000000	24916000000	37	0	NaN	NaN	A0A5F9C9Y6	A0A5F9C9Y6	PDZ and LIM domain 5 OS=Oryctolagus cuniculus OX=9986 GN=PDLIM5 PE=4 SV=1		PDLIM5			467	467	-0.609159	-13.1386	-6.43259	0.000193808	0.00052252	0.00147424	0.0007083
-2.47512	-2.04638	-2.39177	-2.07386	-2.61653	-2.03022	True	biological regulation;cellular process;cellular response to stimulus;cellular response to stress;developmental process;embryo development;negative regulation of biological process;negative regulation of cellular metabolic process;negative regulation of cellular process;negative regulation of DNA metabolic process;negative regulation of DNA repair;negative regulation of double-strand break repair;…	acid-amino acid ligase activity;catalytic activity;ligase activity;ligase activity, forming carbon-nitrogen bonds;small conjugating protein ligase activity;ubiquitin-protein ligase activity	cell part;intracellular organelle part;intracellular part;nuclear part;nucleoplasm;organelle part	5	5	5	4.1	4.1	4.1	192.05	0	11.763	142740000	7	0	0	0	0	0	44677000	93802000	2188600	2072400	NaN	NaN	NaN	NaN	A0A5F9CA11;A0A5F9DL05;A0A5F9CKM5;A0A5F9CCG6;G1TUU9;A0A5F9CLD7	A0A5F9CA11;A0A5F9DL05;A0A5F9CKM5;A0A5F9CCG6;G1TUU9;A0A5F9CLD7	E3 ubiquitin-protein ligase TRIP12 OS=Oryctolagus cuniculus OX=9986 GN=TRIP12 PE=3 SV=1;E3 ubiquitin-protein ligase TRIP12 OS=Oryctolagus cuniculus OX=9986 GN=TRIP12 PE=3 SV=1;E3 ubiquitin-protein ligase TRIP12 OS=Oryctolagus cuniculus OX=9986 GN=TRIP12 PE	TRIP12	TRIP12			469	469	-0.0642201	-0.279509	-0.318197	0.793711	0.7605	0.175323	0.17223
-3.7859	-3.61076	-3.36347	-3.2823	-3.53116	-3.51165	True	cellular macromolecule metabolic process;cellular metabolic process;cellular process;cellular protein metabolic process;dephosphorylation;macromolecule metabolic process;macromolecule modification;metabolic process;phosphate-containing compound metabolic process;phosphorus metabolic process;primary metabolic process;protein dephosphorylation;protein metabolic process;protein modification process	catalytic activity;hydrolase activity;hydrolase activity, acting on ester bonds;phosphatase activity;phosphoprotein phosphatase activity;phosphoric ester hydrolase activity;protein tyrosine phosphatase activity;protein tyrosine/serine/threonine phosphatase activity	cell part;cytoplasm;extracellular membrane-bounded organelle;extracellular organelle;extracellular region part;extracellular vesicular exosome;intracellular part;membrane-bounded organelle;membrane-bounded vesicle;organelle;vesicle	1	1	1	21.2	21.2	21.2	7.4916	0.0060488	3.6032	31459000	4	0	0	0	0	0	0	3087800	16046000	12325000	NaN	NaN	NaN	NaN	A0A5F9DET9;A0A5F9CA24;A0A5F9D9Y1;A0A5F9DU95;A0A5F9D4C7;G1U2G4;G1SQR1;G1SGQ6;A0A5F9DNW0;A0A5F9D0H4	A0A5F9DET9;A0A5F9CA24;A0A5F9D9Y1;A0A5F9DU95;A0A5F9D4C7;G1U2G4;G1SQR1;G1SGQ6;A0A5F9DNW0;A0A5F9D0H4	Protein tyrosine phosphatase 4A2 OS=Oryctolagus cuniculus OX=9986 GN=PTP4A2 PE=4 SV=1;Protein tyrosine phosphatase 4A2 OS=Oryctolagus cuniculus OX=9986 GN=PTP4A2 PE=4 SV=1;Protein tyrosine phosphatase 4A2 OS=Oryctolagus cuniculus OX=9986 GN=PTP4A2 PE=4 SV=	LOC100356309;LOC100357122;PTP4A2	PTP4A2			470	470	-0.145009	-0.991276	-0.999639	0.377663	0.353896	0.0952133	0.0911808
[truncated: 3,619 more rows]
[truncated: 9 more columns]

## Sheet: 2D_micro_Significant
DAU1	DAU2	DAU3	CTRL1	CTRL2	CTRL3	Peptide is razor	GOBP name	GOMF name	GOCC name	Peptides	Razor + unique peptides	Unique peptides	Sequence coverage [%]	Unique + razor sequence coverage [%]	Unique sequence coverage [%]	Mol. weight [kDa]	Q-value	Score	Intensity	MS/MS count	Intensity 1D_Micro_10ug_01	Intensity 1D_Micro_10ug_02	Intensity 1D_Nano_1ug_01	Intensity 1D_Nano_1ug_02	Intensity 1D_Nano_2ug_01	Intensity 1D_Nano_2ug_02	Intensity 2D_Micro_24x_01	Intensity 2D_Nano_24x_01	Intensity 2D_Nano_24x_02	Peptide counts (razor+unique)	Peptide counts (unique)	Oxidation (P) site positions	Oxidation (P) site IDs	Protein IDs	Majority protein IDs	Fasta headers	Gene name	GN_matched	stringId	stringAnnotation	id1_perseus	id2	log2FC	t.ord	t.mod	p.ord	p.mod	q.ord	q.mod
[truncated: 2,183 more rows]
[truncated: 7 more columns]

## Sheet: micro_Imm_def_r_68
DAU1	DAU2	DAU3	CTRL1	CTRL2	CTRL3	Peptide is razor	GOBP name	GOMF name	GOCC name	FDR_mod_1%	Peptides	Razor + unique peptides	Unique peptides	Sequence coverage [%]	Unique + razor sequence coverage [%]	Unique sequence coverage [%]	Mol. weight [kDa]	Q-value	Score	Intensity	MS/MS count	Intensity 1D_Micro_10ug_01	Intensity 1D_Micro_10ug_02	Intensity 1D_Nano_1ug_01	Intensity 1D_Nano_1ug_02	Intensity 1D_Nano_2ug_01	Intensity 1D_Nano_2ug_02	Intensity 2D_Micro_24x_01	Intensity 2D_Nano_24x_01	Intensity 2D_Nano_24x_02	log2FC	t.ord	t.mod	p.ord	p.mod	q.ord	q.mod	df.r	df.0	s2.0	s2	s2.post	Fold_change	Peptide counts (razor+unique)	Peptide counts (unique)	Oxidation (P) site positions	Oxidation (P) site IDs	Protein IDs	Majority protein IDs
[truncated: 68 more rows]
[truncated: 4 more columns]

[truncated: 14 more sheets: micro_ECM_35, micro_Cell_jun_135, micro_NADH_25, micro_Ribo_21, micro_Mitoch_336, Table_nano, 2D_nano_All_Proteins, 2D_nano_Significant, nano_Immune_def_r_83, nano_ECM_40, nano_Cell_jun_138, nano_NADH_23, nano_Ribo_23, nano_Mitoch_364]
